# Supplementary material for: FuGEFlow: data model and markup language for flow cytometry
Source: BMC Bioinformatics. 2009 Jun 16;10:184. doi: 10.1186/1471-2105-10-184 (PMC2711079; doi:10.1186/1471-2105-10-184)
Supplement: Additional file 1 — Mapping between MIFlowCyt and FuGEFlow. Mapping between MIFlowCyt terms and FuGEFlow classes and attributes. [file 1471-2105-10-184-S1.xls]

## Sheet: Experiment overview
Experiment Overview
Concept	Description	MIFlowCyt term	MIFlowCyt Description	Full path (class)	Class.attribute(s)	Comments
Investigation	An Investigation is a self-contained unit of study that contains one or more types of 'omics technology.	1 Experiment		FuGE::Bio::Investigation::Investigation
Name (Title)				FuGE::Bio::Investigation::Investigation	FuGE::Bio::Investigation::Investigation.name -|> FuGE::Common::Identifiable.name
Description				FuGE::Bio::Investigation::Investigation	FuGE::Bio::Investigation::Investigation.descriptions[*].text -|> FuGE::Common::Describable.descriptions[*].text
Higher Level Analysis	Investigation results summary			FuGE::Bio::Investigation::Investigation	FuGE::Bio::Investigation::Investigation.summaryResults[*]
Hypothesis	The hypothesis being tested in the investigation.	1.1 Purpose	A brief description of the goal of the experiment. This should include the hypothesis.	FuGE::Bio::Investigation::HigherLevelAnalysis	FuGE::Bio::Investigation::HigherLevelAnalysis.hypothesis.text
Keyword	A summary of the Investigation in ontology derived terms	1.2 Keywords	The keywords should include terms from an appropriate vocabulary (e.g., MeSH) to describe the experiment.	FuGE::Bio::Investigation::Investigation	FuGE::Bio::Investigation::Investigation.InvestigationSummary[*].term
Factor	Factors are the independent variables of an experiment. See example for time course factor below the table	1.3 Experiment Variables	Variables are attribute(s) that differ between samples within an experiment due to preexisting differences in sample states or due to experimental manipulation of the samples. If applicable, a brief description of the conditional and/or manipulated variables in the experiment shall be provided (e.g., smoker vs. nonsmoker, IL-2 treatment vs. no treatment, knockout versus wild-type).	FuGE::Bio::Investigation::Investigation	FuGE::Bio::Investigation::Investigation.InvestigationComponents[*].factors[*]
Factor type	The category of a Factor could be biological (time, genetic difference, [glucose]) or methodological (differing cDNA preparation protocols)			FuGE::Bio::Investigation::Factor	FuGE::Bio::Investigation::Factor.factorType.term
Factor value description	Factor value described as text			FuGE::Bio::Investigation::FactorValue	FuGE::Bio::Investigation::FactorValue.descriptions[*].text -|> FuGE::Common::Describable.descriptions[*].text
Factor value annotation	Factor value described as ontology term			FuGE::Bio::Investigation::FactorValue	FuGE::Bio::Investigation::FactorValue.annotations[*].term -|> FuGE::Common::Describable.annotations[*].term
Measurement description	Factor value measurement described as text			FuGE::Common::Measurement	FuGE::Common::Measurement.descriptions[*].text -|> FuGE::Common::Describable.descriptions[*].text
Measurement annotation	Factor value measurement described as ontology term			FuGE::Common::Measurement	FuGE::Common::Measurement.annotations[*].term -|> FuGE::Common::Describable.annotations[*].term
Measurement unit	Factor value measurement unit as ontology term			FuGE::Common::Measurement	FuGE::Common::Measurement.unit.term
Measurement data type	Factor value measurement data type as ontology term			FuGE::Common::Measurement	FuGE::Common::Measurement.dataType.term
Investigation providers	Investigation providers (people and organizations)			FuGE::Bio::Investigation::Investigation	FuGE::Bio::Investigation::Investigation.providers[*]
Investigation provider role (organization)	Role of an organization as investigation provider	1.4 Organization	The following shall be specified for the organization performing the experiment:	FuGE::Common::Audit::ContactRole	FuGE::Common::Audit::ContactRole.role.term
Name	Contact name	1.4.1 Name		FuGE::Common::Audit::Contact	FuGE::Common::Audit::Contact.name -|> FuGE::Common::Identifiable.name
Address	Contact postal address	1.4.2 Address		FuGE::Common::Audit::Contact	FuGE::Common::Audit::Contact.address
Investigation provider role (person)	Role of a person as part of investigation, its data and annotation (e.g. "primary contact", "data owner").	1.5 Primary Contact	The following shall be specified for the experimental primary contact. The description may include information for additional individuals involved in the experiment, including their contact details and their role.	FuGE::Common::Audit::ContactRole	FuGE::Common::Audit::ContactRole.role.term
Name	Person's name	1.5.1 Name		FuGE::Common::Audit::Person	FuGE::Common::Audit::Person.lastName FuGE::Common::Audit::Person.firstName FuGE::Common::Audit::Person.midInitials
Email Address	Contact email	1.5.2 Email Address		FuGE::Common::Audit::Contact	FuGE::Common::Audit::Contact.email
Start date	Investigation start date	1.6 Date	The date or time period during which the investigation was performed.	FuGE::Bio::Investigation::Investigation	FuGE::Bio::Investigation::Investigation.start	planned to be added to FuGE
End date	Investigation end date			FuGE::Bio::Investigation::Investigation	FuGE::Bio::Investigation::Investigation.end	planned to be added to FuGE
Conclusion	The conclusions of the Investigation.	1.7 Conclusions	A brief summary of the interpretation of the results or outcome of the experiment.	FuGE::Bio::Investigation::HigherLevelAnalysis	FuGE::Bio::Investigation::HigherLevelAnalysis.conclusion.text
Quality Control Measures	Description of the quality control aspects	1.8 Quality Control Measures	A description of the quality control measures used such as replicates, calibrations, control assays, etc. shall be provided. If another experiment was performed for the purposes of establishing quality control standards, that experiment may be referenced.	FuGE::Bio::Investigation::InvestigationComponent	FuGE::Bio::Investigation::InvestigationComponent.qualityControlDescription.text
Normalization	Description of the normalization strategy			FuGE::Bio::Investigation::InvestigationComponent	FuGE::Bio::Investigation::InvestigationComponent.normalizationDescription.text
Replicates	Description of the replicate strategy			FuGE::Bio::Investigation::InvestigationComponent	FuGE::Bio::Investigation::InvestigationComponent.replicateDescription.text
Related publications	Investigation related publications	1.9 Other Relevant Experiment Information	Additional information about the experiment shall be provided if relevant. This may include funding announcements, related publications (which should be referenced by PMID), URLs, databases, etc.	FuGE::Bio::Investigation::Investigation	FuGE::Bio::Investigation::Investigation.bibliographicReferences[*] -|> FuGE::Common::Identifiable.bibliographicReferences[*]
Publication properties				FuGE::Common::References::BibliographicReference	FuGE::Common::References::BibliographicReference.authors FuGE::Common::References::BibliographicReference.publication FuGE::Common::References::BibliographicReference.publisher FuGE::Common::References::BibliographicReference.editor FuGE::Common::References::BibliographicReference.year FuGE::Common::References::BibliographicReference.volume FuGE::Common::References::BibliographicReference.issue F…
Investigation URI				FuGE::Bio::Investigation::Investigation	FuGE::Bio::Investigation::Investigation.uri.location -|> FuGE::Common::Describable.uri.location
Investigation Database				FuGE::Bio::Investigation::Investigation	FuGE::Bio::Investigation::Investigation.databaseReferences[*] -|> FuGE::Common::Identifiable.databaseReferences[*]
Investigation Database Properties				FuGE::Common::References::Database	FuGE::Common::References::Database.URI FuGE::Common::References::Database.version
Example description: class diagram below is for investigation with "Time course" factor that has two time point: "24 hours" and "48 hours"
The easiest way to model factors is to start from Measurement class and create values that are being investigated (e.g. "Time 24 hours" or "Dose 15 mg");
then create instance of Factor with factor type description (e.g. "Time course" or "Dose");
then connect Factor and Measurements with FactorValue instances
Note: FuGE::Common::Measurement.dataType is intended to store data type in java sense of the word (integer, float, String and etc.)

## Sheet: Data Analysis
Data Analysis
Concept	Description	MIFlowCyt term	MIFlowCyt Description	Full path (class)	Class.attribute(s)	Comments
Flow Cytometry Data File	Any kind of flow cytometry data file such as FCS2.0, FCS3.0, ACS; storing either list mode data or histograms.	-		FuGE::Bio::Data::ExternalData
List-mode data file	A data file listing fluorescence values for events (i.e., table of values, events in rows, parameters in columns)	4.1. List-mode Data File	The list-mode data files (e.g., FCS files) shall be provided directly or details on how they may be requested shall be stated.	FCM::Bio:::Data::ListModelData -|> FuGE::Bio::Data::ExternalData	FCM::Bio:::Data::ListModelData.location -|> FuGE::Bio::Data::ExternalData.location
Compensation	Includes type of compensation and spillover matrix.	4.2.1. Compensation Description	A description of the type of compensation used shall be included (e.g., no compensation, hardware compensation, computed compensation) and the spillover or compensation matrix shall be provided when possible (i.e., it may not be available for old data but shall be provided when available). While the spillover matrix is preferred, the compensation matrix is also acceptable. The type of the matrix …	FCM::Common::Protocol::DataTransformation::SET1_CompensationDataFiltering::CompensationProtocolApplication -|> FCM::Common::Protocol::DataTransformation::DataTransformationProtocolApplication
Spillover matrix	A matrix describing the spectral overlap: M[X,Y] = the ratio of the amount of X signal in the Y channel to the amount of X signal in the X channel for an X-stained particle (cell).			FuGE::Bio::Data::ExternalData	FCM::Common::Protocol::DataTransformation::SET1_CompensationDataFiltering::CompensationProtocolApplication.spilloverMatrix	References part of the external Gating-ML file
Spillover matrix row	Technical detail to model the matrix					Part of the external Gating-ML file (not modeled)
Compensation-ML file	A Compensation-ML compliant XML file encoding compensation (i.e., including one or more spillover matrices)					Part of the external Gating-ML file
FMO control	Pointer to a "fluorescence minus one" control sample set.	4.2.2. Other relevant compensation information	Additional relevant compensation details shall be provided and may include information such as the FMO control.	FCM::Bio:::Data::ListModelData -|> FuGE::Bio::Data::ExternalData	FCM::Bio:::Data::ListModelData.sample
Data filtering	A classifier of data (as members and non-members of a particular subclass).	4.3. Gating (Data Filtering) Details	Gating, or data filtering, is a process in flow cytometry in which a subset (subpopulation) of a larger set (population) is defined phenotypically. Gating significantly impacts all statistical and analytical results and thus it is crucial that all the gates be exactly mathematically described (e.g., using Gating-ML). In case the exact gating/filtering description cannot be produced (e.g., softwar…	FCM::Common::Protocol::DataTransformation::SET1_CompensationDataFiltering::DataFilteringProtocolApplication -|> FCM::Common::Protocol::DataTransformation::DataTransformationProtocolApplication
Gate	A deterministic data filter (based solely on unaggregated intrinsic characteristics of members of the dataset, i.e., gate membership for each event can be decided without information about other events in the data set).					Part of the external Gating-ML file (not modeled)
Gate description	Includes gate type + shape description (i.e., coordinates), name, purpose, gating strategy, reference to support (describe) the gating strategy	4.3.1. Gate Description	The subpopulation identified by the gate shall be briefly described (e.g., “IL-4 producing helper T cells of the CD3+CD4+ phenotype”). The gating strategy or a reference to where it is described in detail (e.g., a manuscript) should be provided.			Part of the external Gating-ML file (not modeled)
Gating-ML file	A Gating-ML compliant XML file encoding gate descriptions (i.e., including types and shapes of gates so that these can be applied on list mode data files to decide gate membership for each event)			FuGE::Bio::Data::ExternalData	FCM::Common::Protocol::DataTransformation::SET1_CompensationDataFiltering::DataFilteringProtocolApplication.outputGate	External file (Gating-ML) referenced by Data filtering protocol application as output gate
Gate statistic	Descriptive statistic corresponding to the gate, includes statistic type (such as mean) and parameter it is applied to (such as FSC-H). This may include parameter intensity (e.g., CD24 dim) + definition what this actually means (e.g., (arithmetic mean of FL1-H between 10 and 100). Also, total number of events or percentage of events within the gate.	4.3.3. Gate Statistics 4.3.5. Other relevant gate information	Percentage of events within the gate shall be provided specifically stating the denominator. The denominator shall be either the total population of events (e.g., percentage of lymphocytes based on the total number of events) or another gate (e.g., percentage of CD4+ lymphocytes based on all lymphocytes). When the denominator is another gate, this shall also be exactly specified in recursive fash…			Part of the external Gating-ML file (not modeled)
Gate image file	Image file of the gate (Figure).	4.3.4. Gate Boundaries	Either the exact mathematical descriptions of each gate boundary shall be provided using an open and freely available specification, or this information shall be provided in the form of images.	FuGE::Bio::Data::ExternalData	FCM::Common::Protocol::DataTransformation::SET1_CompensationDataFiltering::DataFilteringProtocolApplication.outputImage	Optional external image file referenced by Data filtering protocol application as output image
Data transformations description	Collection of performed parameter/data transformations	4.4. Data Transformation Details	Either the exact mathematical formulas/algorithms of each data transformation shall be supplied using an open and freely available specification, or a description of each transformation shall be provided including the purpose of the transformation (e.g., background correction).	FCM::Common::Protocol::DataTransformation::DataTransformationProtocolApplication -|> FuGE::Common::Protocol::ProtocolApplication
Parameter transformation	A single transformation of one (or occasionally more) parameters	4.4.1. Data transformation description				Part of the external Gating-ML file (not modeled)
Transformation-ML file	A Transformation-ML compliant XML file encoding parameter transformation (i.e., including formulas on how to derive/calculate new parameters based on existing ones; includes scaling and parameter combination)					Part of the external Gating-ML file
Software	SW used to perform the analysis; includes name, version, operating system	4.4.2. Other relevant data transformation details	Other relevant information about data transformation shall be provided and may include specification of software (e.g., name, version, operating system), analysis date, etc.	FCM::Common::Protocol::DataTransformation::DataTransformationAction -|> FuGE::Common::Protocol::Action	FCM::Common::Protocol::DataTransformation::DataTransformationAction.executable FCM::Common::Protocol::DataTransformation::DataTransformationAction.library FCM::Common::Protocol::DataTransformation::DataTransformationAction.operatingSystem FuGE::Common::Protocol::GenericSoftware.name -|> FuGE::Common::Identifiable.name FuGE::Common::Protocol::GenericSoftware.version -|> FuGE::Common::Protocol::Sof…

## Sheet: Material_Treatment
Material Treatment
Concept	Description	MIFlowCyt term	MIFlowCyt Description	Full path (class)	Class.attribute(s)	Comments
Biological Sample	Sample ready for flow cytometry experiments	2.1.1 Biological Samples	Information about Biological Samples	FCM::Bio::Material::Sample -|> FuGE::Bio::Material::Material	FCM::Bio::Material::Sample.name -|> FuGE::Common::Identifiable.name
Description of Biological Sample	Information about Biological Samples	2.1.1.1 Biological Sample Description	A description of the biological sample, including the sample type.	FCM::Bio::Material::Sample -|> FuGE::Bio::Material::Material	FCM::Bio::Material::Sample.descriptions[*].text -|> FuGE::Common::Describable.descriptions[*].text FCM::Bio::Material::Sample.materialType.term -|> FuGE::Bio::Material::Material.materialType.term
Biological Sample Preparation	Preparation of Biological Sample			FCM::Common::Protocol::BioTransformationProtocolApplication -|> FuGE::Common::Protocol::ProtocolApplication
Biological Sample Preparation Protocol	Preparation protocol for biological samples			FCM::Common::Protocol::BioTransformationProtocol -|> FuGE::Common::Protocol::Protocol
Source of Biological Sample	Source of Biological Sample	2.1.1.2 Biological Sample Source Description	A description of the biological sample source.	FCM::Bio::Material::Sample -|> FuGE::Bio::Material::Material	FCM::Bio::Material::Sample.sourceSample
Organism of Biological Sample Source	Organism of Sample Source	2.1.1.3 Biological Sample Source Organism Description	Information about Biological Sample Source Organism	FCM::Bio::Material::Sample -|> FuGE::Bio::Material::Material	FCM::Bio::Material::Sample.sourceOrganism
Organism	Organism class			FCM::Bio::Material::Organism -|> FuGE::Bio::Material::Material
Organism Taxonomy		2.1.1.3.1 Taxonomy	Genus and Species information about Biological Source Organism	FuGE::Common::Ontology::OntologyTerm	FCM::Bio::Material::Organism.taxonomyNCBI.term
Organism Age		2.1.1.3.2 Age	Age information and developmental state about Biological Source Organism.	FuGE::Common::Measurement::AtomicValue	FCM::Bio::Material::Organism.age.value FCM::Bio::Material::Organism.age.unit -|> FuGE::Common::Measurement::Measurement.unit FCM::Bio::Material::Organism.age.dataType -|> FuGE::Common::Measurement::Measurement.dataType
Organism Gender		2.1.1.3.3 Gender	Gender information about Biological Source Organism	FuGE::Common::Ontology::OntologyTerm	FCM::Bio::Material::Organism.taxonomyNCBI.term
Organism Phenotype		2.1.1.3.4 Phenotype	Phenotype characteristics about Biological Source Organism	FuGE::Common::Ontology::OntologyTerm FuGE::Bio::Data::ExternalData	FCM::Bio::Material::Organism.phenotype.term FCM::Bio::Material::Organism.phenotypeFile.location
Organism Genotype		2.1.1.3.5 Genotype	Genotype characteristics about Biological Source Organism	FuGE::Common::Ontology::OntologyTerm FuGE::Bio::Data::ExternalData	FCM::Bio::Material::Organism.genotype.term FCM::Bio::Material::Organism.genotypeFile.location
Organism Treatment		2.1.1.3.6 Treatment Description	Treatment information on Biological Source Organism	FCM::Common::Protocol::BioTransformationProtocolApplication -|> FuGE::Common::Protocol::ProtocolApplication
Organism TreatmentAgent				FuGE::Bio::Material::Material	FCM::Common::Protocol::BioTransformationProtocolApplication.inputMaterials -|> FuGE::Common::Protocol::ProtocolApplication.inputMaterials
Organism Treatment Protocol				FCM::Common::Protocol::BioTransformationProtocol -|> FuGE::Common::Protocol::Protocol
Other Info about Organism		2.1.1.3.7 Other Relevant Biological Sample Source Organism Information	Anatomic location	FuGE::Common::Description::Description	FCM::Bio::Material::Organism.otherInformation.text
Other Info about Biological Sample		2.1.1.4 Other Relevant biological Sample Information	Experiment condition information such as vivo or vitro	FuGE::Common::Description::Description	FCM::Bio::Material::Sample.otherInformation.text
Environmental Sample		2.1.2 Environmental Samples	Information about Environmental Samples	FCM::Bio::Material::Sample -|> FuGE::Bio::Material::Material	FCM::Bio::Material::Sample.name -|> FuGE::Common::Identifiable.name	Same class as Biological Sample
Environmental Sample Description		2.1.2.1 Environmental Sample Description	Description of Environmental Samples	FCM::Bio::Material::Sample -|> FuGE::Bio::Material::Material	FCM::Bio::Material::Sample.descriptions[*].text -|> FuGE::Common::Describable.descriptions[*].text
Environmental Sample Name			Name of the environmental sample	FCM::Bio::Material::Sample -|> FuGE::Bio::Material::Material	FCM::Bio::Material::Sample.name -|> FuGE::Common::Identifiable.name
Enviromental Sample Type			Type of the environmental sample	FCM::Bio::Material::Sample -|> FuGE::Bio::Material::Material	FCM::Bio::Material::Sample.materialType.term -|> FuGE::Bio::Material::Material.materialType.term
Environmental Sample Source			Source of the environmental sample	FCM::Bio::Material::Sample -|> FuGE::Bio::Material::Material	FCM::Bio::Material::Sample.descriptions[*].text -|> FuGE::Common::Describable.descriptions[*].text
Environmental Sample Collection Protocol			Protocol of collecting environmental sample	FCM::Common::Protocol::BioTransformationProtocol -|> FuGE::Common::Protocol::Protocol
Enviromental Sample Location		2.1.2.2 Environmental Sample Location	Location of the sample origin	FCM::Bio::Material::Sample -|> FuGE::Bio::Material::Material	FCM::Bio::Material::Sample.descriptions[*].text -|> FuGE::Common::Describable.descriptions[*].text
Other Samples		2.1.3 Other Samples	Information about Other Samples	FCM::Bio::Material::Sample -|> FuGE::Bio::Material::Material		Same class as Biological Sample
Biological Sample Treatment		2.2 Sample Treatment(s) Description	The description shall include details about treatment agents, which play the role of experiment variables, or shall specify that samples were untreated. For example, a sample treated with an agent might be compared to an untreated sample; when reproducing and interpreting such an experiment, having access to details on treatment agents and conditions is essential in order to query and retrieve sa…	FCM::Common::Protocol::BioTransformationProtocolApplication -|> FuGE::Common::Protocol::ProtocolApplication
Treatment Protocol				FCM::Common::Protocol::BioTransformationProtocol -|> FuGE::Common::Protocol::Protocol
Treatment Agent				FuGE::Bio::Material::Material	FCM::Common::Protocol::BioTransformationProtocolApplication.inputMaterials -|> FuGE::Common::Protocol::ProtocolApplication.inputMaterials
Staining				FCM::Common::Protocol::BioTransformation::SET1_Acquisition::StainSampleProtocolApplication -|> FuGE::Common::Protocol::ProtocolApplication
Staining Protocol				FCM::Common::Protocol::BioTransformation::SET1_Acquisition::StainSampleProtocol -|> FuGE::Common::Protocol::Protocol
Staining Reagent				FCM::Bio::Material::FluorescentReagent::FluorescentReagent -|> FuGE::Bio::Material::Material	FCM::Common::Protocol::BioTransformation::SET1_Acquisition::StainSampleProtocolApplication.inputCompleteFluorescentReagent FCM::Common::Protocol::BioTransformation::SET1_Acquisition::StainSampleProtocolApplication.inputFluorescentReagent
Fluorescent Reagent		2.3 Fluorescence Reagent(s) Description	Information about Reagent	FCM::Bio::Material::FluorescentReagent::FluorescentReagent -|> FuGE::Bio::Material::Material
Fluorescent Reagent ID				FCM::Bio::Material::FluorescentReagent::FluorescentReagent -|> FuGE::Bio::Material::Material	FCM::Bio::Material::FluorescentReagent::FluorescentReagent.identifier -|> FuGE::Common::Identifiable.identifier
Fluorescent Reagent Name				FCM::Bio::Material::FluorescentReagent::FluorescentReagent -|> FuGE::Bio::Material::Material	FCM::Bio::Material::FluorescentReagent::FluorescentReagent.name -|> FuGE::Common::Identifiable.name
Detector in Fluorescent Reagent				FCM::Bio::Material::FluorescentReagent::AnalyteDetector -|> FuGE::Bio::Material::Material
Reporter in Fluorescent Reagent				FuGE::Bio::Material::GenericMaterial
MeasuredCharacteristic		2.3.1 Characteristic(s) Being Measured	The relative amount of molecules, properties, or processes being evaluated. The characteristics being measured shall be provided whenever there is ambiguity about the analyte being measured.	FuGE::Common::Description::Description	FCM::Bio::Material::FluorescentReagent::FluorescentReagent.measuredCharacteristics
Analyte		2.3.2 Analyte	Target that is specifically bound by the analyte detector	FuGE::Bio::Material::GenericMaterial	FCM::Bio::Material::FluorescentReagent::AnalyteDetector.analyte
Analyte_Name				FuGE::Bio::Material::GenericMaterial	FuGE::Bio::Material::GenericMaterial.name -|> FuGE::Common::Identifiable.name
Analyte_Type				FuGE::Bio::Material::GenericMaterial	FuGE::Bio::Material::GenericMaterial.materialType.term -|> FuGE::Bio::Material::Material.materialType.term
Analyte_Detector		2.3.3 Analyte Detector	the component of the reagent that specifically binds the analyte	FCM::Bio::Material::FluorescentReagent::AnalyteDetector -|> FuGE::Bio::Material::Material
AnalyteDetector_Name				FCM::Bio::Material::FluorescentReagent::AnalyteDetector -|> FuGE::Bio::Material::Material	FCM::Bio::Material::FluorescentReagent::AnalyteDetector.name -|> FuGE::Common::Identifiable.name
AnalyteDetector_Type				FCM::Bio::Material::FluorescentReagent::AnalyteDetector -|> FuGE::Bio::Material::Material	FCM::Bio::Material::FluorescentReagent::AnalyteDetector.materialType.term -|> FuGE::Bio::Material::Material.materialType.term
AnalyteDetector_Analyte				FCM::Bio::Material::FluorescentReagent::AnalyteDetector -|> FuGE::Bio::Material::Material	FCM::Bio::Material::FluorescentReagent::AnalyteDetector.analyte
Reporter		2.3.4 Reporter (Fluorochrome)	the substance used to generate the measured signal	FuGE::Bio::Material::GenericMaterial	FCM::Bio::Material::FluorescentReagent::FluorescentReagent.reporter
Reporter_Name				FuGE::Bio::Material::GenericMaterial	FuGE::Bio::Material::GenericMaterial.name -|> FuGE::Common::Identifiable.name
Detector_Clone		2.3.5 Clone Name or Number	If the probe is a monoclonal antibody, the clone name or number shall be provided	FCM::Bio::Material::FluorescentReagent::AnalyteDetector -|> FuGE::Bio::Material::Material	FCM::Bio::Material::FluorescentReagent::AnalyteDetector.cloneNumber
Reagent_Manufacturer		2.3.6 Reagent Manufacturer Name	Reagent manufacturer	FuGE::Common::Ontology::OntologyTerm	FCM::Bio::Material::FluorescentReagent::FluorescentReagent.make
Reagent_Catalog_Number/Lot_Number/Weblink		2.3.7 Reagent Catalog Number	Reagent catalog number	FCM::Bio::Material::FluorescentReagent::FluorescentReagent	FCM::Bio::Material::FluorescentReagent::FluorescentReagent.catalogNumber
Other Fluorescent Reagent Information		2.3.8 Other Relevant Reagent Information	Reagent lot number and weblink	FuGE::Common::Description::Description	FCM::Bio::Material::FluorescentReagent::FluorescentReagent.otherInformation

## Sheet: Instrumentation
Instrumentation
Concept	Description	MIFlowCyt term	MIFlowCyt Description	Full path	Class.attribute	Comments
Scientific Instrument	Equipment (hardware) that is for gathering measurements.	3.0 Instrument	The following details shall be specified about instruments used to analyze samples. It is expected that this information will be automatically provided by flow cytometry instruments in instrumentation description files along with list-mode data files, such as FCS files [18]. This class must be derived from Equipment	FCM::Common::Protocol::Equipment::Cytometer -|> FuGE::Common::Protocol::Equipment	FCM::Common::Protocol::Equipment::Cytometer.name -|> FuGE::Common::Identifiable.name
Manufacturer name	Name of entity (company or person) that built the scientific equipment	3.1 Instrument Manufacturer	The instrument manufacturer shall be specified by stating its name (e.g., MIFlowCyt Cytometry Systems, Inc.). A URL pointing to manufacturer web pages may also be provided.	FuGE::Common::Ontology::OntologyTerm	FCM::Common::Protocol::Equipment::Cytometer.make -|> FuGE::Common::Protocol::Equipment.make
Instrument model	Version of the scientific instrument	3.2 Instrument model	The instrument model shall be specified (e.g., CytMeter Elite-2000). It may include the instrument serial number.	FuGE::Common::Ontology::OntologyTerm	FCM::Common::Protocol::Equipment::Cytometer.model -|> FuGE::Common::Protocol::Equipment.model
Instrument Configuration	Th specifics of how what measurement hardware is used and how they are set up.	3.3 Instrument Configuration and Settings	The system and its configurations have significant impact on experimental results and as such the following shall be provided	FCM::Common::Protocol::Equipment::CytometerApplication -|> FuGE::Common::Protocol::EquipmentApplication	FCM::Common::Protocol::Equipment::CytometerApplication.serialNumber -|> FuGE::Common::Protocol::EquipmentApplication.serialNumber FCM::Common::Protocol::Equipment::CytometerApplication.descriptions[*].text -|> FuGE::Common::Describable.descriptions[*].text
FLOW CELL	Specific part that is configurable	3.3.1 Flow Cell and Fluidics	The flow cell of the instrument shall be described as follows	FCM::Common::Protocol::Equipment::FlowCell -|> FuGE::Common::Protocol::Equipment	FCM::Common::Protocol::Equipment::FlowCell.name -|> FuGE::Common::Identifiable.name
Instrument part type		3.3.1.1	The flow cell type (e.g., stream-in-air, cuvette) including the material shall be provided.	FuGE::Common::Ontology::OntologyTerm	FCM::Common::Protocol::Equipment::FlowCell.types -|> FuGE::Common::Protocol::Parameterizable.types
Other Instrument information	Other terms that describe the part	3.3.1.2	Other relevant flow cell details shall be provided and may include flow cell manufacturer name (e.g., MIFlowCyt Optics, Inc.) and model number (e.g., PRO-CFC-75), flow cell outside shape (e.g., rectangular with an attached sphere, spherical, square) and dimensions, flow channel shape (e.g., rectangular, circular, triangular) and dimensions, sheath flow velocity (e.g., 10 l/s), sheath flow pump ty…	FuGE::Common::Description::Description	FCM::Common::Protocol::Equipment::FlowCell.otherInformation.text
LIGHT SOURCE	Factor value described as text	3.3.2 Light Source	Each light source (e.g., laser) shall be described stating the following:	FCM::Common::Protocol::Equipment::LightSource -|> FuGE::Common::Protocol::Equipment	FCM::Common::Protocol::Equipment::LightSource.name -|> FuGE::Common::Identifiable.name
		3.3.2.1 Light Source Type	The type of the light source shall be provided (e.g., laser, diode laser, xenon lamp).	FuGE::Common::Ontology::OntologyTerm	FCM::Common::Protocol::Equipment::LightSource.types -|> FuGE::Common::Protocol::Parameterizable.types
		3.3.2.2 Light Source Excitatory Wavelength	The excitatory wavelength shall be provided (e.g., 488 nm, 633 nm).	FCM::Common::Protocol::Equipment::WavelengthPeak -|> FuGE::Common::Describable FuGE::Common::Measurement::AtomicValue	FCM::Common::Protocol::Equipment::LightSource.excitatoryWavelengths FCM::Common::Protocol::Equipment::WavelengthPeak.wavelength
		3.3.2.3 Light Source Power at the Excitatory Wavelength	The power of the light source shall be provided (e.g., 180 mW, 50 mW). If possible, this should be measured at the intersection of the light source beam with particles; see also 3.3.3.	FuGE::Common::Measurement::AtomicValue	FCM::Common::Protocol::Equipment::WavelengthPeak.power
		3.3.2.4 Light Source polarirization	Polarization shall be specified (e.g., linear, >100:1, in the direction of the sample flow). If possible, this should be specified at the intersection of the light source beam and particles; see also 3.3.3.	FuGE::Common::Measurement::AtomicValue	FCM::Common::Protocol::Equipment::LightSource.polarization
		3.3.2.5 Light Source Beam	Light source beam dimensions and geometry shall be specified at the flow cell or intersection of the beam with particles (e.g., elliptical 22 x 66 μm).	FCM::Common::Protocol::Equipment::BeamGeometry -|> FuGE::Common::Describable FuGE::Common::Measurement::AtomicValue FuGE::Common::Measurement::Range	FCM::Common::Protocol::Equipment::LightSource.beam FCM::Common::Protocol::Equipment::BeamGeometry.geometry FCM::Common::Protocol::Equipment::BeamGeometry.xaxis FCM::Common::Protocol::Equipment::BeamGeometry.yaxis
		3.3.2.6 Other Relevant Light Source information	Additional relevant light source details shall be provided and may include light source manufacturer name (e.g., MIFlowCyt Lasers, Inc.), light source model name (e.g., 302C Krypton-Ion Laser), light source part number (e.g., I-326), noise (e.g., <1%), pointing and power stability (e.g., <1% over 1 hour), etc.	FuGE::Common::Description::Description	FCM::Common::Protocol::Equipment::LightSource.otherInformation.text
OPTICAL FILTER		3.3.3 Excitation Optics Configutation	Details about the excitation optics shall be included unless the light source power (3.3.2.3) and polarization (3.3.2.4) are specified at the intersection of the light source beam with particles. The description shall detail all components along the excitation optical path (i.e., from light sources to the flow cell). Each component shall be described stating its type (e.g., beam expander), manufa…	FCM::Common::Protocol::Equipment::OpticalFilter -|> FuGE::Common::Protocol::Equipment
		3.3.4 Optical Filters	Each optical filter of the instrument shall be described stating the following	FCM::Common::Protocol::Equipment::OpticalFilter -|> FuGE::Common::Protocol::Equipment	FCM::Common::Protocol::Equipment::OpticalFilter.name -|> FuGE::Common::Identifiable.name
		3.3.4.1 Optical Filter Type	The optical filter type shall be specified (e.g., band pass filter, long pass filter, dichroic long pass filters, short pass filter, dichroic short pass filter, polarizer excitation filter, grating, prism).	FuGE::Common::Ontology::OntologyTerm	FCM::Common::Protocol::Equipment::OpticalFilter.types -|> FuGE::Common::Protocol::Parameterizable.types
		3.3.4.2 Transmitted Wavelenths	Light wavelengths transmitted by the filter shall be specified (e.g., 488/25 nm, >670 nm, <620 nm).	FuGE::Common::Measurement::Range	FCM::Common::Protocol::Equipment::OpticalFilter.transmittedWavelength
		3.3.4.3 Optical Filter Installation Date	As optical filters of all types are subject to degradation, filter performance needs to be monitored at intervals to verify continued performance at an acceptable level [19]. The optical filter installation date shall be specified (e.g., January 15, 2007).	FCM::Common::Protocol::Equipment::OpticalFilter -|> FuGE::Common::Protocol::Equipment	FCM::Common::Protocol::Equipment::OpticalFilter.installationdate
		3.3.4.4 Optical Filter Manufacturer	The optical filter manufacturer shall be specified (e.g., MIFlowCyt Filter Inc.).	FuGE::Common::Ontology::OntologyTerm	FCM::Common::Protocol::Equipment::OpticalFilter.make -|> FuGE::Common::Protocol::Equipment.make
		3.3.4.5 Optical Filter Model Number	The optical filter model number shall be specified (e.g., model #1234).	FuGE::Common::Ontology::OntologyTerm	FCM::Common::Protocol::Equipment::OpticalFilter.model -|> FuGE::Common::Protocol::Equipment.model
OPTICAL DETECTOR		3.3.5 Optical Detectors	Each optical detector (e.g., photomultiplier tube) shall be described stating the following:	FCM::Common::Protocol::Equipment::OpticalDetector -|> FuGE::Common::Protocol::Equipment
		3.3.5.1 Optical Detector Name	The optical detector name (e.g., FSC, SSC, FL1, FL2, FL3, FL4, etc.) shall be specified.	FCM::Common::Protocol::Equipment::OpticalDetector -|> FuGE::Common::Protocol::Equipment	FCM::Common::Protocol::Equipment::OpticalDetector.name -|> FuGE::Common::Identifiable.name
		3.3.5.2 Optical Detector Type	The type of the optical detector shall be provided (e.g., photodiode, photomultiplier tube).	FuGE::Common::Ontology::OntologyTerm	FCM::Common::Protocol::Equipment::OpticalDetector.types -|> FuGE::Common::Protocol::Parameterizable.types
		3.3.5.3 Optical Detector Voltage	The optical detector voltage shall be specified (e.g., 300V, 700V).	FuGE::Common::Protocol::GenericParameter	FCM::Common::Protocol::Equipment::OpticalDetector.voltage
		3.3.5.4 Optical Detector Amplification Type	The optical detector amplification type shall be specified (e.g., linear, log). For a log amplification, the number of decades shall be provided (e.g., 4 decades). For a linear amplification, the linear gain shall be provided (e.g., linear gain of 2.0). Additional details including the actual amplifier profile may be provided.	FuGE::Common::Protocol::GenericParameter	FCM::Common::Protocol::Equipment::OpticalDetector.amplificationType
		3.3.5.5 Other Relevant optical Detector information	Additional relevant optical detector details shall be provided and may include the optical detector manufacturer name and model number (e.g., MIFlowCyt Photonics Inc., PMT #R9220), minimal, maximal, and peak wavelength sensitivity (e.g., 185 nm, 900 nm, and 650 nm), the internal gain (e.g., 107), or the rise time (e.g., 2.2ns).	FuGE::Common::Description::Description	FCM::Common::Protocol::Equipment::OpticalDetector.otherInformation.text
OPTICAL PATH		3.3.6 Optical Paths	The full optical path shall be given for each measured parameter where applicable (i.e., excluding time). The parameter is understood as the type of measurement stored in list mode data files - see 4.1, such as “the area of the signal detected by the first photomultiplier tube abbreviated as FL1-A”. The optical path shall start with specification of the light source(s), which shall be followed by…	FCM::Common::Protocol::Equipment::OpticalPath -|> FuGE::Common::Identifiable FuGE::Common::Description::Description	FCM::Common::Protocol::Equipment::OpticalPath.name -|> FuGE::Common::Identifiable.name FCM::Common::Protocol::Equipment::Cytometer.opticalPathDescription.text FCM::Common::Protocol::Equipment::Cytometer.excitationOpticsConfiguration.text
		3.4 Other Relevant Instrument Details	Additional relevant instrument details shall be provided and may include machinespecific information such as information about automated agitation, temperature control, controlled volume dispensing, sampling from microtiter plates, auto-boost, auto-flush, etc. Other custom settings shall be provided if relevant and may include setting name, description, and value.	FuGE::Common::Description::Description	FCM::Common::Protocol::Equipment::Cytometer.otherInformation.text
