# Supplementary material for: FuGEFlow: data model and markup language for flow cytometry
Source: BMC Bioinformatics. 2009 Jun 16;10:184. doi: 10.1186/1471-2105-10-184 (PMC2711079; doi:10.1186/1471-2105-10-184)
Supplement: Additional file 2 — Flow-OM UML model. The Flow-OM data model in UML. MagicDraw Community edition is the recommended viewer : [file 1471-2105-10-184-S2.zip]

Archive with 1 entries (1 files):
- FuGEFlow.mdxml
