# Supplementary material for: FuGEFlow: data model and markup language for flow cytometry
Source: BMC Bioinformatics. 2009 Jun 16;10:184. doi: 10.1186/1471-2105-10-184 (PMC2711079; doi:10.1186/1471-2105-10-184)
Supplement: Additional file 2 — Flow-OM UML model. The Flow-OM data model in UML. MagicDraw Community edition is the recommended viewer : [file 1471-2105-10-184-S2.zip › FuGEFlow.mdxml]

<?xml version='1.0' encoding='UTF-8'?>
<!-- This xmi file is optimized for MagicDraw UML. Some references are not saved. -->
<!-- Change MagicDraw UML environment options property General->.Save Rich XMI -->

<xmi:XMI xmi:version='2.1' xmlns:uml='http://schema.omg.org/spec/UML/2.1.2' xmlns:xmi='http://schema.omg.org/spec/XMI/2.1' xmlns:Validation_Profile='http://www.magicdraw.com/schemas/Validation_Profile.xmi' xmlns:meta='http://www.magicdraw.com/schemas/meta.xmi' xmlns:xml_='http://www.magicdraw.com/schemas/xml_.xmi' xmlns:persistence='http://www.magicdraw.com/schemas/persistence.xmi' xmlns:DSL_Customization='http://www.magicdraw.com/schemas/DSL_Customization.xmi' xmlns:service='http://www.magicdraw.com/schemas/service.xmi' xmlns:MagicDraw_Profile='http://www.magicdraw.com/schemas/MagicDraw_Profile.xmi' xmlns:presentation='http://www.magicdraw.com/schemas/presentation.xmi' xmlns:webservice='http://www.magicdraw.com/schemas/webservice.xmi' xmlns:process='http://www.magicdraw.com/schemas/process.xmi' xmlns:UML_Standard_Profile='http://www.magicdraw.com/schemas/UML_Standard_Profile.xmi' xmlns:ProfilesAndConstraints='http://www.magicdraw.com/schemas/ProfilesAndConstraints.xmi' xmlns:common='http://www.magicdraw.com/schemas/common.xmi'>
	<xmi:Documentation exporter='MagicDraw UML' exporterVersion='15.0'/>
	<xmi:Extension extender='MagicDraw UML 15.0' extenderID='MagicDraw UML 15.0'>
		<shareTable/>
		<mountTable>
			<module resource='file:/C:/Program%20Files/MagicDraw%20UML%20Community%20Edition/profiles/UML_Standard_Profile.xml' autoloadType='ALWAYS_LOAD' readOnly='true' loadIndex='false' requiredVersion='-1'>
				<mount mountPoint='magicdraw_uml_standard_profile_v_0001' mountedOn='eee_1045467100313_135436_1'/>
			</module>
			<module resource='file:/C:/Documents%20and%20Settings/yqian/Desktop/FUGE/FlowML/model/andromda-profile-3.2.xml.zip' autoloadType='ALWAYS_LOAD' readOnly='true' loadIndex='true' requiredVersion='-1'>
				<mount mountPoint='_8a70287_1078771814628_224704_589' mountedOn='eee_1045467100313_135436_1'/>
			</module>
			<module resource='file:/C:/Documents%20and%20Settings/yqian/Desktop/FUGE/FlowML/model/FuGE-v1-profile.mdzip' autoloadType='ALWAYS_LOAD' readOnly='true' loadIndex='true' requiredVersion='-1'>
				<mount mountPoint='_11_5_6250211_1201701365788_686411_231' mountedOn='eee_1045467100313_135436_1'/>
				<mount mountPoint='_8a70287_1078771814628_224704_589' mountedOn='eee_1045467100313_135436_1'/>
			</module>
			<module resource='file:/C:/Documents%20and%20Settings/yqian/Desktop/FUGE/FlowML/model/andromda-profile-persistence-3.2.xml.zip' autoloadType='ALWAYS_LOAD' readOnly='true' loadIndex='true' requiredVersion='-1'>
				<mount mountPoint='_11_5_e240333_1154527540265_181005_899' mountedOn='_8a70287_1078771814628_224704_589'/>
			</module>
			<module resource='file:/C:/Documents%20and%20Settings/yqian/Desktop/FUGE/FlowML/model/andromda-profile-xml-3.2.xml.zip' autoloadType='ALWAYS_LOAD' readOnly='true' loadIndex='true' requiredVersion='-1'>
				<mount mountPoint='_11_5_e240333_1154527189593_272453_14' mountedOn='_8a70287_1078771814628_224704_589'/>
			</module>
			<module resource='file:/C:/Documents%20and%20Settings/yqian/Desktop/FUGE/FlowML/model/andromda-profile-datatype-3.2.xml.zip' autoloadType='ALWAYS_LOAD' readOnly='true' loadIndex='true' requiredVersion='-1'>
				<mount mountPoint='_9_0_1fe00f9_1119336925546_238419_77' mountedOn='eee_1045467100313_135436_1'/>
			</module>
		</mountTable>
	</xmi:Extension>
	<uml:Model xmi:id='eee_1045467100313_135436_1' name='Data' visibility='public'>
		<xmi:Extension extender='MagicDraw UML 15.0' extenderID='MagicDraw UML 15.0'>
			<moduleExtension ignoredInModule='true'/>
		</xmi:Extension>
		<ownedComment xmi:type='uml:Comment' xmi:id='_11_5_e240333_1154450477439_510234_1' body='Author:Saratoga.&#10;Created:01.08.06 18:41.&#10;Title:.&#10;Comment:.&#10;'>
			<annotatedElement xmi:idref='eee_1045467100313_135436_1'/>
		</ownedComment>
		<packagedElement xmi:type='uml:Package' xmi:id='_11_5_6250211_1201703071209_745025_233' name='FCM' visibility='public'>
			<packagedElement xmi:type='uml:Package' xmi:id='_11_5_6250211_1201703071211_113798_234' name='Common' visibility='public'>
				<packagedElement xmi:type='uml:Package' xmi:id='_15_0_f670367_1201817815182_95654_10900' name='Protocol' visibility='public'>
					<packagedElement xmi:type='uml:Association' xmi:id='_15_0_1_f36035a_1207848556741_67830_6874' name='OtherInformation' visibility='public'>
						<memberEnd xmi:idref='_15_0_1_f36035a_1207848556741_995425_6875'/>
						<memberEnd xmi:idref='_15_0_1_f36035a_1207848556741_886630_6876'/>
						<ownedEnd xmi:type='uml:Property' xmi:id='_15_0_1_f36035a_1207848556741_886630_6876' visibility='private' type='_15_0_1_f36035a_1207847407306_147512_6538' association='_15_0_1_f36035a_1207848556741_67830_6874'/>
					</packagedElement>
					<packagedElement xmi:type='uml:Association' xmi:id='_15_0_1_f36035a_1207851057263_834702_7312' name='OtherInformation' visibility='public'>
						<memberEnd xmi:idref='_15_0_1_f36035a_1207851057263_318578_7313'/>
						<memberEnd xmi:idref='_15_0_1_f36035a_1207851057263_538540_7314'/>
						<ownedEnd xmi:type='uml:Property' xmi:id='_15_0_1_f36035a_1207851057263_538540_7314' visibility='private' type='_15_0_1_f36035a_1207850437059_300964_6928' association='_15_0_1_f36035a_1207851057263_834702_7312'/>
					</packagedElement>
					<packagedElement xmi:type='uml:Association' xmi:id='_15_1_c100302_1209742475437_365119_4255' name='OtherInformation' visibility='public'>
						<memberEnd xmi:idref='_15_1_c100302_1209742475437_162689_4257'/>
						<memberEnd xmi:idref='_15_1_c100302_1209742475437_736937_4256'/>
						<ownedEnd xmi:type='uml:Property' xmi:id='_15_1_c100302_1209742475437_736937_4256' visibility='public' type='_15_0_1_f36035a_1207773802570_871336_2332' association='_15_1_c100302_1209742475437_365119_4255'/>
					</packagedElement>
					<packagedElement xmi:type='uml:Association' xmi:id='_15_1_c100302_1209742550562_486449_4335' name='OtherInformation' visibility='public'>
						<memberEnd xmi:idref='_15_1_c100302_1209742550562_250421_4336'/>
						<memberEnd xmi:idref='_15_1_c100302_1209742550562_363436_4337'/>
						<ownedEnd xmi:type='uml:Property' xmi:id='_15_1_c100302_1209742550562_363436_4337' visibility='private' type='_15_0_1_f36035a_1207768837877_449917_1715' association='_15_1_c100302_1209742550562_486449_4335'/>
					</packagedElement>
					<packagedElement xmi:type='uml:Association' xmi:id='_15_1_c100302_1209754855500_99754_6502' name='TransmittedWavelength' visibility='public'>
						<memberEnd xmi:idref='_15_1_c100302_1209754855500_353012_6504'/>
						<memberEnd xmi:idref='_15_1_c100302_1209754855500_276937_6503'/>
						<ownedEnd xmi:type='uml:Property' xmi:id='_15_1_c100302_1209754855500_276937_6503' visibility='private' type='_15_0_1_f36035a_1207773802570_871336_2332' association='_15_1_c100302_1209754855500_99754_6502'/>
					</packagedElement>
					<packagedElement xmi:type='uml:Association' xmi:id='_15_1_c100302_1209763662515_601177_10175' name='Voltage' visibility='public'>
						<memberEnd xmi:idref='_15_1_c100302_1209763662515_600112_10177'/>
						<memberEnd xmi:idref='_15_1_c100302_1209763662515_588061_10176'/>
						<ownedEnd xmi:type='uml:Property' xmi:id='_15_1_c100302_1209763662515_588061_10176' visibility='private' type='_15_0_1_f36035a_1207847407306_147512_6538' association='_15_1_c100302_1209763662515_601177_10175'/>
					</packagedElement>
					<packagedElement xmi:type='uml:Association' xmi:id='_15_1_c100302_1209763666171_822157_10181' name='AmplificationType' visibility='public'>
						<memberEnd xmi:idref='_15_1_c100302_1209763666171_578077_10183'/>
						<memberEnd xmi:idref='_15_1_c100302_1209763666171_239634_10182'/>
						<ownedEnd xmi:type='uml:Property' xmi:id='_15_1_c100302_1209763666171_239634_10182' visibility='private' type='_15_0_1_f36035a_1207847407306_147512_6538' association='_15_1_c100302_1209763666171_822157_10181'/>
					</packagedElement>
					<packagedElement xmi:type='uml:Association' xmi:id='_15_1_c100302_1209998381375_585685_5049' name='Polarization' visibility='public'>
						<memberEnd xmi:idref='_15_1_c100302_1209998381390_83144_5050'/>
						<memberEnd xmi:idref='_15_1_c100302_1209998381390_14142_5051'/>
						<ownedEnd xmi:type='uml:Property' xmi:id='_15_1_c100302_1209998381390_14142_5051' visibility='private' type='_15_0_1_f36035a_1207850437059_300964_6928' association='_15_1_c100302_1209998381375_585685_5049'/>
					</packagedElement>
					<packagedElement xmi:type='uml:Association' xmi:id='_15_1_c100302_1209998971734_5384_5171' name='Wavelength' visibility='public'>
						<memberEnd xmi:idref='_15_1_c100302_1209998971734_567982_5172'/>
						<memberEnd xmi:idref='_15_1_c100302_1209998971734_363899_5173'/>
						<ownedEnd xmi:type='uml:Property' xmi:id='_15_1_c100302_1209998971734_363899_5173' visibility='private' type='_15_1_c100302_1209998871500_316303_5123' association='_15_1_c100302_1209998971734_5384_5171'/>
					</packagedElement>
					<packagedElement xmi:type='uml:Association' xmi:id='_15_1_c100302_1209999080015_300564_5227' name='Power' visibility='public'>
						<memberEnd xmi:idref='_15_1_c100302_1209999080015_758669_5228'/>
						<memberEnd xmi:idref='_15_1_c100302_1209999080015_255406_5229'/>
						<ownedEnd xmi:type='uml:Property' xmi:id='_15_1_c100302_1209999080015_255406_5229' visibility='private' type='_15_1_c100302_1209998871500_316303_5123' association='_15_1_c100302_1209999080015_300564_5227'/>
					</packagedElement>
					<packagedElement xmi:type='uml:Association' xmi:id='_15_1_c100302_1210006533015_467379_5942' name='ExcitatoryWavelengths' visibility='public'>
						<memberEnd xmi:idref='_15_1_c100302_1210006533015_608841_5943'/>
						<memberEnd xmi:idref='_15_1_c100302_1210006533015_577337_5944'/>
						<ownedEnd xmi:type='uml:Property' xmi:id='_15_1_c100302_1210006533015_577337_5944' visibility='private' type='_15_0_1_f36035a_1207850437059_300964_6928' association='_15_1_c100302_1210006533015_467379_5942'/>
					</packagedElement>
					<packagedElement xmi:type='uml:Association' xmi:id='_15_1_c100302_1210011394968_792225_6028' name='Geometry' visibility='public'>
						<memberEnd xmi:idref='_15_1_c100302_1210011394968_292780_6030'/>
						<memberEnd xmi:idref='_15_1_c100302_1210011394968_250026_6029'/>
						<ownedEnd xmi:type='uml:Property' xmi:id='_15_1_c100302_1210011394968_250026_6029' visibility='private' type='_15_1_c100302_1210011373312_789917_6008' association='_15_1_c100302_1210011394968_792225_6028'/>
					</packagedElement>
					<packagedElement xmi:type='uml:Association' xmi:id='_15_1_c100302_1210011407281_144520_6040' name='Beam' visibility='public'>
						<memberEnd xmi:idref='_15_1_c100302_1210011407281_584571_6042'/>
						<memberEnd xmi:idref='_15_1_c100302_1210011407281_927775_6041'/>
						<ownedEnd xmi:type='uml:Property' xmi:id='_15_1_c100302_1210011407281_927775_6041' visibility='private' type='_15_0_1_f36035a_1207850437059_300964_6928' association='_15_1_c100302_1210011407281_144520_6040'>
							<upperValue xmi:type='uml:LiteralUnlimitedNatural' xmi:id='_15_1_c100302_1210011407281_167855_6044' visibility='public' value='1'/>
							<lowerValue xmi:type='uml:LiteralInteger' xmi:id='_15_1_c100302_1210011407281_198403_6043' visibility='public' value='1'/>
						</ownedEnd>
					</packagedElement>
					<packagedElement xmi:type='uml:Association' xmi:id='_15_1_c100302_1210037347703_50397_5243' name='FlowCell' visibility='public'>
						<memberEnd xmi:idref='_15_1_c100302_1210037347703_630136_5244'/>
						<memberEnd xmi:idref='_15_1_c100302_1210037347703_298489_5245'/>
						<ownedEnd xmi:type='uml:Property' xmi:id='_15_1_c100302_1210037347703_298489_5245' visibility='private' type='_11_5_6250211_1201703071211_142532_235' association='_15_1_c100302_1210037347703_50397_5243'/>
					</packagedElement>
					<packagedElement xmi:type='uml:Association' xmi:id='_15_1_c100302_1210038174375_24519_5687' name='OpticalPaths' visibility='public'>
						<memberEnd xmi:idref='_15_1_c100302_1210038174375_828230_5688'/>
						<memberEnd xmi:idref='_15_1_c100302_1210038174375_531587_5689'/>
						<ownedEnd xmi:type='uml:Property' xmi:id='_15_1_c100302_1210038174375_531587_5689' visibility='private' type='_11_5_6250211_1201703071211_142532_235' association='_15_1_c100302_1210038174375_24519_5687'/>
					</packagedElement>
					<packagedElement xmi:type='uml:Association' xmi:id='_15_1_c100302_1210041960312_630445_7417' name='LightSources' visibility='public'>
						<memberEnd xmi:idref='_15_1_c100302_1210041960312_936293_7419'/>
						<memberEnd xmi:idref='_15_1_c100302_1210041960312_209768_7418'/>
						<ownedEnd xmi:type='uml:Property' xmi:id='_15_1_c100302_1210041960312_209768_7418' visibility='private' type='_11_5_6250211_1201703071211_142532_235' association='_15_1_c100302_1210041960312_630445_7417'/>
					</packagedElement>
					<packagedElement xmi:type='uml:Association' xmi:id='_15_1_c100302_1210041963500_487825_7423' name='OpticalFilters' visibility='public'>
						<memberEnd xmi:idref='_15_1_c100302_1210041963515_47300_7425'/>
						<memberEnd xmi:idref='_15_1_c100302_1210041963515_394221_7424'/>
						<ownedEnd xmi:type='uml:Property' xmi:id='_15_1_c100302_1210041963515_394221_7424' visibility='private' type='_11_5_6250211_1201703071211_142532_235' association='_15_1_c100302_1210041963500_487825_7423'/>
					</packagedElement>
					<packagedElement xmi:type='uml:Association' xmi:id='_15_1_c100302_1210041967109_925754_7429' name='OpticalDetectors' visibility='public'>
						<memberEnd xmi:idref='_15_1_c100302_1210041967109_575723_7431'/>
						<memberEnd xmi:idref='_15_1_c100302_1210041967109_908471_7430'/>
						<ownedEnd xmi:type='uml:Property' xmi:id='_15_1_c100302_1210041967109_908471_7430' visibility='private' type='_11_5_6250211_1201703071211_142532_235' association='_15_1_c100302_1210041967109_925754_7429'/>
					</packagedElement>
					<packagedElement xmi:type='uml:Association' xmi:id='_15_1_c100302_1210880697203_569843_3509' name='Xaxis' visibility='public'>
						<memberEnd xmi:idref='_15_1_c100302_1210880697203_580582_3511'/>
						<memberEnd xmi:idref='_15_1_c100302_1210880697203_681644_3510'/>
						<ownedEnd xmi:type='uml:Property' xmi:id='_15_1_c100302_1210880697203_681644_3510' visibility='private' type='_15_1_c100302_1210011373312_789917_6008' association='_15_1_c100302_1210880697203_569843_3509'/>
					</packagedElement>
					<packagedElement xmi:type='uml:Association' xmi:id='_15_1_c100302_1210880722343_571283_3515' name='Yaxis' visibility='public'>
						<memberEnd xmi:idref='_15_1_c100302_1210880722343_183301_3517'/>
						<memberEnd xmi:idref='_15_1_c100302_1210880722343_689317_3516'/>
						<ownedEnd xmi:type='uml:Property' xmi:id='_15_1_c100302_1210880722343_689317_3516' visibility='private' type='_15_1_c100302_1210011373312_789917_6008' association='_15_1_c100302_1210880722343_571283_3515'/>
					</packagedElement>
					<packagedElement xmi:type='uml:Association' xmi:id='_15_1_c100302_1210885949015_89945_5952' name='DataTransformationProtocol' visibility='public'>
						<memberEnd xmi:idref='_15_1_c100302_1210885949015_396360_5953'/>
						<memberEnd xmi:idref='_15_1_c100302_1210885949015_714749_5954'/>
						<ownedEnd xmi:type='uml:Property' xmi:id='_15_1_c100302_1210885949015_714749_5954' visibility='private' type='_15_1_c100302_1210885909187_385582_5904' association='_15_1_c100302_1210885949015_89945_5952'>
							<upperValue xmi:type='uml:LiteralUnlimitedNatural' xmi:id='_15_1_c100302_1210886047453_445287_6005' visibility='public' value='-1'/>
							<lowerValue xmi:type='uml:LiteralInteger' xmi:id='_15_1_c100302_1210886047453_747465_6004' visibility='public'/>
						</ownedEnd>
					</packagedElement>
					<packagedElement xmi:type='uml:Association' xmi:id='_15_1_c100302_1211072806619_313964_8963' name='InputFile' visibility='public'>
						<memberEnd xmi:idref='_15_1_c100302_1211072806619_408513_8964'/>
						<memberEnd xmi:idref='_15_1_c100302_1211072806619_127102_8965'/>
						<ownedEnd xmi:type='uml:Property' xmi:id='_15_1_c100302_1211072806619_127102_8965' visibility='private' type='_15_1_c100302_1210885909187_385582_5904' association='_15_1_c100302_1211072806619_313964_8963'/>
					</packagedElement>
					<packagedElement xmi:type='uml:Association' xmi:id='_15_1_c100302_1211075432791_26551_9038' name='OutputFile' visibility='public'>
						<memberEnd xmi:idref='_15_1_c100302_1211075432791_920152_9039'/>
						<memberEnd xmi:idref='_15_1_c100302_1211075432791_790003_9040'/>
						<ownedEnd xmi:type='uml:Property' xmi:id='_15_1_c100302_1211075432791_790003_9040' visibility='private' type='_15_1_c100302_1210885909187_385582_5904' association='_15_1_c100302_1211075432791_26551_9038'/>
					</packagedElement>
					<packagedElement xmi:type='uml:Association' xmi:id='_15_1_c100302_1211077728291_490162_9687' name='CompensationProtocol' visibility='public'>
						<memberEnd xmi:idref='_15_1_c100302_1211077728291_452633_9688'/>
						<memberEnd xmi:idref='_15_1_c100302_1211077728291_261304_9689'/>
						<ownedEnd xmi:type='uml:Property' xmi:id='_15_1_c100302_1211077728291_261304_9689' visibility='private' type='_15_1_c100302_1211077043932_690707_9583' association='_15_1_c100302_1211077728291_490162_9687'>
							<upperValue xmi:type='uml:LiteralUnlimitedNatural' xmi:id='_15_1_c100302_1211077762150_256665_9740' visibility='public' value='-1'/>
							<lowerValue xmi:type='uml:LiteralInteger' xmi:id='_15_1_c100302_1211077762150_771653_9739' visibility='public'/>
						</ownedEnd>
					</packagedElement>
					<packagedElement xmi:type='uml:Association' xmi:id='_15_1_c100302_1211082153010_488973_9807' name='DataTransformationAction' visibility='public'>
						<memberEnd xmi:idref='_15_1_c100302_1211082153010_849530_9809'/>
						<memberEnd xmi:idref='_15_1_c100302_1211082153010_972021_9808'/>
						<ownedEnd xmi:type='uml:Property' xmi:id='_15_1_c100302_1211082153010_972021_9808' visibility='private' type='_15_0_1_f36035a_1203021236160_679753_2016' association='_15_1_c100302_1211082153010_488973_9807'/>
					</packagedElement>
					<packagedElement xmi:type='uml:Association' xmi:id='_15_1_c100302_1211083878822_306613_10088' name='Library' visibility='public'>
						<memberEnd xmi:idref='_15_1_c100302_1211083878822_161397_10090'/>
						<memberEnd xmi:idref='_15_1_c100302_1211083878822_880382_10089'/>
						<ownedEnd xmi:type='uml:Property' xmi:id='_15_1_c100302_1211083878822_880382_10089' visibility='private' type='_15_1_c100302_1211082121603_682724_9762' association='_15_1_c100302_1211083878822_306613_10088'/>
					</packagedElement>
					<packagedElement xmi:type='uml:Association' xmi:id='_15_1_c100302_1211083884885_160733_10094' name='Executable' visibility='public'>
						<memberEnd xmi:idref='_15_1_c100302_1211083884900_124349_10096'/>
						<memberEnd xmi:idref='_15_1_c100302_1211083884885_850756_10095'/>
						<ownedEnd xmi:type='uml:Property' xmi:id='_15_1_c100302_1211083884885_850756_10095' visibility='private' type='_15_1_c100302_1211082121603_682724_9762' association='_15_1_c100302_1211083884885_160733_10094'/>
					</packagedElement>
					<packagedElement xmi:type='uml:Association' xmi:id='_15_1_c100302_1211083896994_426730_10100' name='OperatingSystem' visibility='public'>
						<memberEnd xmi:idref='_15_1_c100302_1211083896994_566005_10102'/>
						<memberEnd xmi:idref='_15_1_c100302_1211083896994_614599_10101'/>
						<ownedEnd xmi:type='uml:Property' xmi:id='_15_1_c100302_1211083896994_614599_10101' visibility='private' type='_15_1_c100302_1211082121603_682724_9762' association='_15_1_c100302_1211083896994_426730_10100'/>
					</packagedElement>
					<packagedElement xmi:type='uml:Association' xmi:id='_15_1_c100302_1211118664916_390029_11482' name='OutputGate' visibility='public'>
						<memberEnd xmi:idref='_15_1_c100302_1211118664916_952970_11484'/>
						<memberEnd xmi:idref='_15_1_c100302_1211118664916_163447_11483'/>
						<ownedEnd xmi:type='uml:Property' xmi:id='_15_1_c100302_1211118664916_163447_11483' visibility='public' type='_15_1_c100302_1211092858463_176106_11461' association='_15_1_c100302_1211118664916_390029_11482'/>
					</packagedElement>
					<packagedElement xmi:type='uml:Association' xmi:id='_15_1_c100302_1211118668353_996548_11490' name='OutputImage' visibility='public'>
						<memberEnd xmi:idref='_15_1_c100302_1211118668353_740235_11492'/>
						<memberEnd xmi:idref='_15_1_c100302_1211118668353_345453_11491'/>
						<ownedEnd xmi:type='uml:Property' xmi:id='_15_1_c100302_1211118668353_345453_11491' visibility='public' type='_15_1_c100302_1211092858463_176106_11461' association='_15_1_c100302_1211118668353_996548_11490'/>
					</packagedElement>
					<packagedElement xmi:type='uml:Association' xmi:id='_15_1_c100302_1211118695135_37479_11501' name='DataFiltering' visibility='public'>
						<memberEnd xmi:idref='_15_1_c100302_1211118695135_486619_11502'/>
						<memberEnd xmi:idref='_15_1_c100302_1211118695135_446717_11503'/>
						<ownedEnd xmi:type='uml:Property' xmi:id='_15_1_c100302_1211118695135_446717_11503' visibility='private' type='_15_1_c100302_1211092858463_176106_11461' association='_15_1_c100302_1211118695135_37479_11501'>
							<upperValue xmi:type='uml:LiteralUnlimitedNatural' xmi:id='_15_1_c100302_1211118741041_250984_11554' visibility='public' value='-1'/>
							<lowerValue xmi:type='uml:LiteralInteger' xmi:id='_15_1_c100302_1211118741041_791583_11553' visibility='public'/>
						</ownedEnd>
					</packagedElement>
					<packagedElement xmi:type='uml:Association' xmi:id='_15_1_c100302_1211587714062_610394_8933' name='AcquisitionProtocol' visibility='public'>
						<memberEnd xmi:idref='_15_1_c100302_1211587714062_887774_8934'/>
						<memberEnd xmi:idref='_15_1_c100302_1211587714062_877129_8935'/>
						<ownedEnd xmi:type='uml:Property' xmi:id='_15_1_c100302_1211587714062_877129_8935' visibility='private' type='_15_1_c100302_1211566754890_21214_8367' association='_15_1_c100302_1211587714062_610394_8933'>
							<upperValue xmi:type='uml:LiteralUnlimitedNatural' xmi:id='_15_1_c100302_1219760801812_938497_8293' visibility='public' value='-1'/>
							<lowerValue xmi:type='uml:LiteralInteger' xmi:id='_15_1_c100302_1219760801812_428327_8292' visibility='public'/>
						</ownedEnd>
					</packagedElement>
					<packagedElement xmi:type='uml:Association' xmi:id='_15_1_c100302_1212003609703_417955_2251' name='OpticalDetectorApplication' visibility='public'>
						<memberEnd xmi:idref='_15_1_c100302_1212003609703_181403_2252'/>
						<memberEnd xmi:idref='_15_1_c100302_1212003609703_420920_2253'/>
						<ownedEnd xmi:type='uml:Property' xmi:id='_15_1_c100302_1212003609703_420920_2253' visibility='private' type='_15_1_c100302_1212003463968_139710_2097' association='_15_1_c100302_1212003609703_417955_2251'/>
					</packagedElement>
					<packagedElement xmi:type='uml:Association' xmi:id='_15_1_c100302_1212007577312_107472_2327' name='Voltage' visibility='public'>
						<memberEnd xmi:idref='_15_1_c100302_1212007577312_771625_2328'/>
						<memberEnd xmi:idref='_15_1_c100302_1212007577312_786521_2329'/>
						<ownedEnd xmi:type='uml:Property' xmi:id='_15_1_c100302_1212007577312_786521_2329' visibility='private' type='_15_1_c100302_1212003568984_393584_2203' association='_15_1_c100302_1212007577312_107472_2327'/>
					</packagedElement>
					<packagedElement xmi:type='uml:Association' xmi:id='_15_1_c100302_1212007615421_800803_2383' name='AmplificationType' visibility='public'>
						<memberEnd xmi:idref='_15_1_c100302_1212007615421_199685_2384'/>
						<memberEnd xmi:idref='_15_1_c100302_1212007615421_790533_2385'/>
						<ownedEnd xmi:type='uml:Property' xmi:id='_15_1_c100302_1212007615421_790533_2385' visibility='private' type='_15_1_c100302_1212003568984_393584_2203' association='_15_1_c100302_1212007615421_800803_2383'/>
					</packagedElement>
					<packagedElement xmi:type='uml:Association' xmi:id='_15_1_c100302_1212091767921_651680_4519' name='InputInternalData' visibility='public'>
						<memberEnd xmi:idref='_15_1_c100302_1212091767921_880702_4520'/>
						<memberEnd xmi:idref='_15_1_c100302_1212091767921_427652_4521'/>
						<ownedEnd xmi:type='uml:Property' xmi:id='_15_1_c100302_1212091767921_427652_4521' visibility='private' type='_15_1_c100302_1210885909187_385582_5904' association='_15_1_c100302_1212091767921_651680_4519'/>
					</packagedElement>
					<packagedElement xmi:type='uml:Association' xmi:id='_15_1_c100302_1212438771500_597032_4931' name='OutputInternalData' visibility='public'>
						<memberEnd xmi:idref='_15_1_c100302_1212438771500_27174_4932'/>
						<memberEnd xmi:idref='_15_1_c100302_1212438771500_261058_4933'/>
						<ownedEnd xmi:type='uml:Property' xmi:id='_15_1_c100302_1212438771500_261058_4933' visibility='private' type='_15_1_c100302_1210885909187_385582_5904' association='_15_1_c100302_1212438771500_597032_4931'/>
					</packagedElement>
					<packagedElement xmi:type='uml:Association' xmi:id='_15_1_c100302_1212637835984_129010_6589' name='CreateCocktailProtocol' visibility='public'>
						<memberEnd xmi:idref='_15_1_c100302_1212637835984_301871_6590'/>
						<memberEnd xmi:idref='_15_1_c100302_1212637835984_176997_6591'/>
						<ownedEnd xmi:type='uml:Property' xmi:id='_15_1_c100302_1212637835984_176997_6591' visibility='private' type='_15_1_c100302_1212632284390_883468_5978' association='_15_1_c100302_1212637835984_129010_6589'>
							<upperValue xmi:type='uml:LiteralUnlimitedNatural' xmi:id='_15_1_c100302_1212637897734_940972_6644' visibility='public' value='-1'/>
							<lowerValue xmi:type='uml:LiteralInteger' xmi:id='_15_1_c100302_1212637897734_85477_6643' visibility='public'/>
						</ownedEnd>
					</packagedElement>
					<packagedElement xmi:type='uml:Association' xmi:id='_15_1_c100302_1212638316125_868355_6650' name='CreateCocktailActions' visibility='public'>
						<memberEnd xmi:idref='_15_1_c100302_1212638316125_689554_6651'/>
						<memberEnd xmi:idref='_15_1_c100302_1212638316125_854756_6652'/>
						<ownedEnd xmi:type='uml:Property' xmi:id='_15_1_c100302_1212638316125_854756_6652' visibility='private' type='_15_1_c100302_1212630238078_286794_5931' association='_15_1_c100302_1212638316125_868355_6650'/>
					</packagedElement>
					<packagedElement xmi:type='uml:Association' xmi:id='_15_1_c100302_1212638891656_214755_8976' name='OutputMaterial' visibility='public'>
						<memberEnd xmi:idref='_15_1_c100302_1212638891656_510283_8977'/>
						<memberEnd xmi:idref='_15_1_c100302_1212638891656_212234_8978'/>
						<ownedEnd xmi:type='uml:Property' xmi:id='_15_1_c100302_1212638891656_212234_8978' visibility='private' type='_15_1_c100302_1212632284390_883468_5978' association='_15_1_c100302_1212638891656_214755_8976'/>
					</packagedElement>
					<packagedElement xmi:type='uml:Association' xmi:id='_15_1_c100302_1213572381015_555986_2150' name='dataTransformationParameters' visibility='public'>
						<memberEnd xmi:idref='_15_1_c100302_1213572381031_587769_2151'/>
						<memberEnd xmi:idref='_15_1_c100302_1213572381046_697548_2152'/>
						<ownedEnd xmi:type='uml:Property' xmi:id='_15_1_c100302_1213572381046_697548_2152' visibility='private' type='_15_1_c100302_1211082121603_682724_9762' association='_15_1_c100302_1213572381015_555986_2150'/>
					</packagedElement>
					<packagedElement xmi:type='uml:Association' xmi:id='_15_1_c100302_1213584987046_507372_3488' name='StainSampleProtocol' visibility='public'>
						<memberEnd xmi:idref='_15_1_c100302_1213584987046_240411_3489'/>
						<memberEnd xmi:idref='_15_1_c100302_1213584987046_374793_3490'/>
						<ownedEnd xmi:type='uml:Property' xmi:id='_15_1_c100302_1213584987046_374793_3490' visibility='private' type='_15_1_c100302_1213584228328_428806_3314' association='_15_1_c100302_1213584987046_507372_3488'>
							<upperValue xmi:type='uml:LiteralUnlimitedNatural' xmi:id='_15_1_c100302_1213585110734_256166_4623' visibility='public' value='-1'/>
							<lowerValue xmi:type='uml:LiteralInteger' xmi:id='_15_1_c100302_1213585110734_333776_4622' visibility='public'/>
						</ownedEnd>
					</packagedElement>
					<packagedElement xmi:type='uml:Association' xmi:id='_15_1_c100302_1213728176156_505550_9862' name='CytometrySoftware' visibility='public'>
						<memberEnd xmi:idref='_15_1_c100302_1213728176156_823634_9863'/>
						<memberEnd xmi:idref='_15_1_c100302_1213728176156_375368_9864'/>
						<ownedEnd xmi:type='uml:Property' xmi:id='_15_1_c100302_1213728176156_375368_9864' visibility='private' type='_15_1_c100302_1211566727078_1387_8346' association='_15_1_c100302_1213728176156_505550_9862'/>
					</packagedElement>
					<packagedElement xmi:type='uml:Association' xmi:id='_15_1_c100302_1214501345265_624187_3649' name='CytometerEquipment' visibility='public'>
						<memberEnd xmi:idref='_15_1_c100302_1214501345265_623255_3650'/>
						<memberEnd xmi:idref='_15_1_c100302_1214501345265_6652_3651'/>
						<ownedEnd xmi:type='uml:Property' xmi:id='_15_1_c100302_1214501345265_6652_3651' visibility='private' type='_15_1_c100302_1211566727078_1387_8346' association='_15_1_c100302_1214501345265_624187_3649'/>
					</packagedElement>
					<packagedElement xmi:type='uml:Association' xmi:id='_15_1_c100302_1214922674828_855899_9090' name='OutputLMData' visibility='public'>
						<memberEnd xmi:idref='_15_1_c100302_1214922674828_34988_9092'/>
						<memberEnd xmi:idref='_15_1_c100302_1214922674828_435662_9091'/>
						<ownedEnd xmi:type='uml:Property' xmi:id='_15_1_c100302_1214922674828_435662_9091' visibility='private' type='_15_1_c100302_1211642668663_915515_14111' association='_15_1_c100302_1214922674828_855899_9090'/>
					</packagedElement>
					<packagedElement xmi:type='uml:Association' xmi:id='_15_1_c100302_1215029469234_540270_9489' name='SpilloverMatrix' visibility='public'>
						<memberEnd xmi:idref='_15_1_c100302_1215029469234_447800_9490'/>
						<memberEnd xmi:idref='_15_1_c100302_1215029469234_513583_9491'/>
						<ownedEnd xmi:type='uml:Property' xmi:id='_15_1_c100302_1215029469234_513583_9491' visibility='private' type='_15_1_c100302_1211077043932_690707_9583' association='_15_1_c100302_1215029469234_540270_9489'/>
					</packagedElement>
					<packagedElement xmi:type='uml:Association' xmi:id='_15_1_c100302_1215111319578_693282_7064' name='InputMaterials' visibility='public'>
						<memberEnd xmi:idref='_15_1_c100302_1215111319578_811166_7066'/>
						<memberEnd xmi:idref='_15_1_c100302_1215111319578_817797_7065'/>
						<ownedEnd xmi:type='uml:Property' xmi:id='_15_1_c100302_1215111319578_817797_7065' visibility='private' type='_15_1_c100302_1212632284390_883468_5978' association='_15_1_c100302_1215111319578_693282_7064'/>
					</packagedElement>
					<packagedElement xmi:type='uml:Association' xmi:id='_15_1_c100302_1215112012515_51929_7529' name='MeasuredFluorescentReagent' visibility='public'>
						<memberEnd xmi:idref='_15_1_c100302_1215112012515_329719_7531'/>
						<memberEnd xmi:idref='_15_1_c100302_1215112012515_470920_7530'/>
						<ownedEnd xmi:type='uml:Property' xmi:id='_15_1_c100302_1215112012515_470920_7530' visibility='private' type='_15_1_c100302_1215101318484_962445_3341' association='_15_1_c100302_1215112012515_51929_7529'/>
					</packagedElement>
					<packagedElement xmi:type='uml:Association' xmi:id='_15_1_c100302_1215112019968_81312_7534' name='InputCompleteMaterials' visibility='public'>
						<memberEnd xmi:idref='_15_1_c100302_1215112019968_234223_7536'/>
						<memberEnd xmi:idref='_15_1_c100302_1215112019968_520972_7535'/>
						<ownedEnd xmi:type='uml:Property' xmi:id='_15_1_c100302_1215112019968_520972_7535' visibility='private' type='_15_1_c100302_1212632284390_883468_5978' association='_15_1_c100302_1215112019968_81312_7534'/>
					</packagedElement>
					<packagedElement xmi:type='uml:Association' xmi:id='_15_1_c100302_1215112189640_772335_7612' name='InputFluorescentCocktail' visibility='public'>
						<memberEnd xmi:idref='_15_1_c100302_1215112189640_588341_7614'/>
						<memberEnd xmi:idref='_15_1_c100302_1215112189640_805883_7613'/>
						<ownedEnd xmi:type='uml:Property' xmi:id='_15_1_c100302_1215112189640_805883_7613' visibility='private' type='_15_1_c100302_1213584228328_428806_3314' association='_15_1_c100302_1215112189640_772335_7612'/>
					</packagedElement>
					<packagedElement xmi:type='uml:Package' xmi:id='_15_1_c100302_1215115101937_10822_8322' name='Equipment' visibility='public'>
						<packagedElement xmi:type='uml:Class' xmi:id='_11_5_6250211_1201703071211_142532_235' name='Cytometer' visibility='public'>
							<generalization xmi:type='uml:Generalization' xmi:id='_15_0_f670367_1201817868304_443678_10921'>
								<general xmi:type='uml:Class' href='FuGE-v1-profile.mdzip#_11_5_6250211_1201701370516_424141_867'>
									<xmi:Extension extender='MagicDraw UML 15.0' extenderID='MagicDraw UML 15.0'>
										<referenceExtension referentPath='FuGE::Common::Protocol::Equipment' referentType='Class'/>
									</xmi:Extension>
								</general>
							</generalization>
							<ownedAttribute xmi:type='uml:Property' xmi:id='_15_1_c100302_1210037347703_630136_5244' name='flowCell' visibility='public' aggregation='composite' type='_15_0_1_f36035a_1207768837877_449917_1715' association='_15_1_c100302_1210037347703_50397_5243'>
								<upperValue xmi:type='uml:LiteralUnlimitedNatural' xmi:id='_15_1_c100302_1210037549515_623916_5294' visibility='public' value='1'/>
								<lowerValue xmi:type='uml:LiteralInteger' xmi:id='_15_1_c100302_1210037549515_491798_5293' visibility='public'/>
							</ownedAttribute>
							<ownedAttribute xmi:type='uml:Property' xmi:id='_15_1_c100302_1210038174375_828230_5688' name='opticalPaths' visibility='public' aggregation='composite' type='_15_0_1_f36035a_1207854277743_807830_11116' association='_15_1_c100302_1210038174375_24519_5687'>
								<upperValue xmi:type='uml:LiteralUnlimitedNatural' xmi:id='_15_1_c100302_1210038194343_184597_5738' visibility='public' value='-1'/>
								<lowerValue xmi:type='uml:LiteralInteger' xmi:id='_15_1_c100302_1210038194343_671374_5737' visibility='public'/>
							</ownedAttribute>
							<ownedAttribute xmi:type='uml:Property' xmi:id='_15_1_c100302_1210041960312_936293_7419' name='lightSources' visibility='public' aggregation='composite' type='_15_0_1_f36035a_1207850437059_300964_6928' association='_15_1_c100302_1210041960312_630445_7417'>
								<upperValue xmi:type='uml:LiteralUnlimitedNatural' xmi:id='_15_1_c100302_1210041960312_316532_7422' visibility='public' value='-1'/>
								<lowerValue xmi:type='uml:LiteralInteger' xmi:id='_15_1_c100302_1210041960312_316956_7421' visibility='public'/>
							</ownedAttribute>
							<ownedAttribute xmi:type='uml:Property' xmi:id='_15_1_c100302_1210041963515_47300_7425' name='opticalFilters' visibility='public' aggregation='composite' type='_15_0_1_f36035a_1207773802570_871336_2332' association='_15_1_c100302_1210041963500_487825_7423'>
								<upperValue xmi:type='uml:LiteralUnlimitedNatural' xmi:id='_15_1_c100302_1210041963515_190082_7428' visibility='public' value='-1'/>
								<lowerValue xmi:type='uml:LiteralInteger' xmi:id='_15_1_c100302_1210041963515_541984_7427' visibility='public'/>
							</ownedAttribute>
							<ownedAttribute xmi:type='uml:Property' xmi:id='_15_1_c100302_1210041967109_575723_7431' name='opticalDetectors' visibility='public' aggregation='composite' type='_15_0_1_f36035a_1207847407306_147512_6538' association='_15_1_c100302_1210041967109_925754_7429'>
								<upperValue xmi:type='uml:LiteralUnlimitedNatural' xmi:id='_15_1_c100302_1210041967109_105684_7434' visibility='public' value='-1'/>
								<lowerValue xmi:type='uml:LiteralInteger' xmi:id='_15_1_c100302_1210041967109_713463_7433' visibility='public'/>
							</ownedAttribute>
							<ownedAttribute xmi:type='uml:Property' xmi:id='_15_0_6910223_1215466828921_624095_12799' name='opticalPathDescription' visibility='public' aggregation='composite' association='_15_0_6910223_1215466828843_923341_12797'>
								<type xmi:type='uml:Class' href='FuGE-v1-profile.mdzip#_11_5_6250211_1201701370384_505855_821'>
									<xmi:Extension extender='MagicDraw UML 15.0' extenderID='MagicDraw UML 15.0'>
										<referenceExtension referentPath='FuGE::Common::Description::Description' referentType='Class'/>
									</xmi:Extension>
								</type>
								<upperValue xmi:type='uml:LiteralUnlimitedNatural' xmi:id='_15_0_6910223_1215466828968_971230_12802' visibility='public' value='1'/>
								<lowerValue xmi:type='uml:LiteralInteger' xmi:id='_15_0_6910223_1215466828921_431191_12801' visibility='public'/>
							</ownedAttribute>
							<ownedAttribute xmi:type='uml:Property' xmi:id='_15_0_6910223_1215466837843_129136_12806' name='otherInformation' visibility='public' aggregation='composite' association='_15_0_6910223_1215466837843_790909_12804'>
								<type xmi:type='uml:Class' href='FuGE-v1-profile.mdzip#_11_5_6250211_1201701370384_505855_821'>
									<xmi:Extension extender='MagicDraw UML 15.0' extenderID='MagicDraw UML 15.0'>
										<referenceExtension referentPath='FuGE::Common::Description::Description' referentType='Class'/>
									</xmi:Extension>
								</type>
								<upperValue xmi:type='uml:LiteralUnlimitedNatural' xmi:id='_15_0_6910223_1215466837843_173048_12809' visibility='public' value='-1'/>
								<lowerValue xmi:type='uml:LiteralInteger' xmi:id='_15_0_6910223_1215466837843_209741_12808' visibility='public'/>
							</ownedAttribute>
							<ownedAttribute xmi:type='uml:Property' xmi:id='_15_0_6910223_1215466850203_694918_12813' name='excitationOpticsConfiguration' visibility='public' aggregation='composite' association='_15_0_6910223_1215466850203_591752_12811'>
								<type xmi:type='uml:Class' href='FuGE-v1-profile.mdzip#_11_5_6250211_1201701370384_505855_821'>
									<xmi:Extension extender='MagicDraw UML 15.0' extenderID='MagicDraw UML 15.0'>
										<referenceExtension referentPath='FuGE::Common::Description::Description' referentType='Class'/>
									</xmi:Extension>
								</type>
								<upperValue xmi:type='uml:LiteralUnlimitedNatural' xmi:id='_15_0_6910223_1215466850203_675806_12816' visibility='public' value='1'/>
								<lowerValue xmi:type='uml:LiteralInteger' xmi:id='_15_0_6910223_1215466850203_250582_12815' visibility='public'/>
							</ownedAttribute>
						</packagedElement>
						<packagedElement xmi:type='uml:Class' xmi:id='_15_0_1_f36035a_1207850437059_300964_6928' name='LightSource' visibility='public'>
							<generalization xmi:type='uml:Generalization' xmi:id='_15_0_1_f36035a_1207850452948_88851_6949'>
								<general xmi:type='uml:Class' href='FuGE-v1-profile.mdzip#_11_5_6250211_1201701370516_424141_867'>
									<xmi:Extension extender='MagicDraw UML 15.0' extenderID='MagicDraw UML 15.0'>
										<referenceExtension referentPath='FuGE::Common::Protocol::Equipment' referentType='Class'/>
									</xmi:Extension>
								</general>
							</generalization>
							<ownedAttribute xmi:type='uml:Property' xmi:id='_15_0_1_f36035a_1207851057263_318578_7313' name='otherInformation' visibility='public' aggregation='composite' association='_15_0_1_f36035a_1207851057263_834702_7312'>
								<type xmi:type='uml:Class' href='FuGE-v1-profile.mdzip#_11_5_6250211_1201701370384_505855_821'>
									<xmi:Extension extender='MagicDraw UML 15.0' extenderID='MagicDraw UML 15.0'>
										<referenceExtension referentPath='FuGE::Common::Description::Description' referentType='Class'/>
									</xmi:Extension>
								</type>
								<upperValue xmi:type='uml:LiteralUnlimitedNatural' xmi:id='_15_1_c100302_1210018194390_871112_6327' visibility='public' value='-1'/>
								<lowerValue xmi:type='uml:LiteralInteger' xmi:id='_15_1_c100302_1210018194390_767197_6326' visibility='public'/>
							</ownedAttribute>
							<ownedAttribute xmi:type='uml:Property' xmi:id='_15_1_c100302_1209998381390_83144_5050' name='polarization' visibility='public' aggregation='composite' association='_15_1_c100302_1209998381375_585685_5049'>
								<type xmi:type='uml:Class' href='FuGE-v1-profile.mdzip#_11_5_6250211_1201701372116_631414_1145'>
									<xmi:Extension extender='MagicDraw UML 15.0' extenderID='MagicDraw UML 15.0'>
										<referenceExtension referentPath='FuGE::Common::Measurement::AtomicValue' referentType='Class'/>
									</xmi:Extension>
								</type>
								<upperValue xmi:type='uml:LiteralUnlimitedNatural' xmi:id='_15_1_c100302_1209998401203_773344_5100' visibility='public' value='1'/>
								<lowerValue xmi:type='uml:LiteralInteger' xmi:id='_15_1_c100302_1209998401171_73980_5099' visibility='public'/>
							</ownedAttribute>
							<ownedAttribute xmi:type='uml:Property' xmi:id='_15_1_c100302_1210006533015_608841_5943' name='excitatoryWavelengths' visibility='public' aggregation='composite' type='_15_1_c100302_1209998871500_316303_5123' association='_15_1_c100302_1210006533015_467379_5942'>
								<upperValue xmi:type='uml:LiteralUnlimitedNatural' xmi:id='_15_1_c100302_1210006564578_486468_5993' visibility='public' value='-1'/>
								<lowerValue xmi:type='uml:LiteralInteger' xmi:id='_15_1_c100302_1210006564578_883628_5992' visibility='public'/>
							</ownedAttribute>
							<ownedAttribute xmi:type='uml:Property' xmi:id='_15_1_c100302_1210011407281_584571_6042' name='beam' visibility='public' aggregation='composite' type='_15_1_c100302_1210011373312_789917_6008' association='_15_1_c100302_1210011407281_144520_6040'>
								<upperValue xmi:type='uml:LiteralUnlimitedNatural' xmi:id='_15_1_c100302_1210011407281_310364_6047' visibility='public' value='1'/>
								<lowerValue xmi:type='uml:LiteralInteger' xmi:id='_15_1_c100302_1210011407281_431079_6046' visibility='public'/>
							</ownedAttribute>
						</packagedElement>
						<packagedElement xmi:type='uml:Class' xmi:id='_15_0_1_f36035a_1207768837877_449917_1715' name='FlowCell' visibility='public'>
							<generalization xmi:type='uml:Generalization' xmi:id='_15_0_1_f36035a_1207768936586_194890_1736'>
								<general xmi:type='uml:Class' href='FuGE-v1-profile.mdzip#_11_5_6250211_1201701370516_424141_867'>
									<xmi:Extension extender='MagicDraw UML 15.0' extenderID='MagicDraw UML 15.0'>
										<referenceExtension referentPath='FuGE::Common::Protocol::Equipment' referentType='Class'/>
									</xmi:Extension>
								</general>
							</generalization>
							<ownedAttribute xmi:type='uml:Property' xmi:id='_15_1_c100302_1209742550562_250421_4336' name='otherInformation' visibility='public' aggregation='composite' association='_15_1_c100302_1209742550562_486449_4335'>
								<type xmi:type='uml:Class' href='FuGE-v1-profile.mdzip#_11_5_6250211_1201701370384_505855_821'>
									<xmi:Extension extender='MagicDraw UML 15.0' extenderID='MagicDraw UML 15.0'>
										<referenceExtension referentPath='FuGE::Common::Description::Description' referentType='Class'/>
									</xmi:Extension>
								</type>
								<upperValue xmi:type='uml:LiteralUnlimitedNatural' xmi:id='_15_1_c100302_1209742589890_496688_4386' visibility='public' value='-1'/>
								<lowerValue xmi:type='uml:LiteralInteger' xmi:id='_15_1_c100302_1209742589890_330960_4385' visibility='public'/>
							</ownedAttribute>
						</packagedElement>
						<packagedElement xmi:type='uml:Class' xmi:id='_15_0_1_f36035a_1207847407306_147512_6538' name='OpticalDetector' visibility='public'>
							<ownedComment xmi:type='uml:Comment' xmi:id='_15_1_c100302_1217356173312_393607_2087' body='An optical detector is a part of a flow cytometry instrument that serves as a sensor of light or other electromagnetic energy that is being converted to electrical signal. Typically, photodiodes and photomultiplier tubes are used as optical detectors in flow cytometry.&#10;&#10;Ref. MIFlowCyt 1.0 p.3'>
								<annotatedElement xmi:idref='_15_0_1_f36035a_1207847407306_147512_6538'/>
							</ownedComment>
							<generalization xmi:type='uml:Generalization' xmi:id='_15_0_1_f36035a_1207847452360_740203_6560'>
								<general xmi:type='uml:Class' href='FuGE-v1-profile.mdzip#_11_5_6250211_1201701370516_424141_867'>
									<xmi:Extension extender='MagicDraw UML 15.0' extenderID='MagicDraw UML 15.0'>
										<referenceExtension referentPath='FuGE::Common::Protocol::Equipment' referentType='Class'/>
									</xmi:Extension>
								</general>
							</generalization>
							<ownedAttribute xmi:type='uml:Property' xmi:id='_15_0_1_f36035a_1207848556741_995425_6875' name='otherInformation' visibility='public' aggregation='composite' association='_15_0_1_f36035a_1207848556741_67830_6874'>
								<type xmi:type='uml:Class' href='FuGE-v1-profile.mdzip#_11_5_6250211_1201701370384_505855_821'>
									<xmi:Extension extender='MagicDraw UML 15.0' extenderID='MagicDraw UML 15.0'>
										<referenceExtension referentPath='FuGE::Common::Description::Description' referentType='Class'/>
									</xmi:Extension>
								</type>
								<upperValue xmi:type='uml:LiteralUnlimitedNatural' xmi:id='_15_1_c100302_1210018210593_84110_6329' visibility='public' value='-1'/>
								<lowerValue xmi:type='uml:LiteralInteger' xmi:id='_15_1_c100302_1210018210593_669855_6328' visibility='public'/>
							</ownedAttribute>
							<ownedAttribute xmi:type='uml:Property' xmi:id='_15_1_c100302_1209763662515_600112_10177' name='voltageParameter' visibility='public' aggregation='composite' association='_15_1_c100302_1209763662515_601177_10175'>
								<type xmi:type='uml:Class' href='FuGE-v1-profile.mdzip#_11_5_6250211_1201701370522_187108_887'>
									<xmi:Extension extender='MagicDraw UML 15.0' extenderID='MagicDraw UML 15.0'>
										<referenceExtension referentPath='FuGE::Common::Protocol::GenericParameter' referentType='Class'/>
									</xmi:Extension>
								</type>
								<upperValue xmi:type='uml:LiteralUnlimitedNatural' xmi:id='_15_1_c100302_1209763662515_421697_10180' visibility='public' value='1'/>
								<lowerValue xmi:type='uml:LiteralInteger' xmi:id='_15_1_c100302_1209763662515_589360_10179' visibility='public'/>
							</ownedAttribute>
							<ownedAttribute xmi:type='uml:Property' xmi:id='_15_1_c100302_1209763666171_578077_10183' name='amplificationTypeParameter' visibility='public' aggregation='composite' association='_15_1_c100302_1209763666171_822157_10181'>
								<type xmi:type='uml:Class' href='FuGE-v1-profile.mdzip#_11_5_6250211_1201701370522_187108_887'>
									<xmi:Extension extender='MagicDraw UML 15.0' extenderID='MagicDraw UML 15.0'>
										<referenceExtension referentPath='FuGE::Common::Protocol::GenericParameter' referentType='Class'/>
									</xmi:Extension>
								</type>
								<upperValue xmi:type='uml:LiteralUnlimitedNatural' xmi:id='_15_1_c100302_1209763666171_415251_10186' visibility='public' value='1'/>
								<lowerValue xmi:type='uml:LiteralInteger' xmi:id='_15_1_c100302_1209763666171_147349_10185' visibility='public'/>
							</ownedAttribute>
						</packagedElement>
						<packagedElement xmi:type='uml:Class' xmi:id='_15_0_1_f36035a_1207854277743_807830_11116' name='OpticalPath' visibility='public'>
							<generalization xmi:type='uml:Generalization' xmi:id='_15_1_c100302_1210044344906_594675_8020'>
								<general xmi:type='uml:Class' href='FuGE-v1-profile.mdzip#_11_5_6250211_1201701366544_488604_290'>
									<xmi:Extension extender='MagicDraw UML 15.0' extenderID='MagicDraw UML 15.0'>
										<referenceExtension referentPath='FuGE::Common::Identifiable' referentType='Class'/>
									</xmi:Extension>
								</general>
							</generalization>
							<ownedAttribute xmi:type='uml:Property' xmi:id='_15_0_6910223_1215466945359_316436_12835' name='opticalFilter' visibility='public' type='_15_0_1_f36035a_1207773802570_871336_2332' association='_15_0_6910223_1215466945359_590694_12833'>
								<upperValue xmi:type='uml:LiteralUnlimitedNatural' xmi:id='_15_0_6910223_1215466945359_40180_12837' visibility='public' value='-1'/>
								<lowerValue xmi:type='uml:LiteralInteger' xmi:id='_15_0_6910223_1215466945359_579853_12836' visibility='public'/>
							</ownedAttribute>
							<ownedAttribute xmi:type='uml:Property' xmi:id='_15_0_6910223_1215466949812_394377_12840' name='opticalDetector' visibility='public' type='_15_0_1_f36035a_1207847407306_147512_6538' association='_15_0_6910223_1215466949812_83855_12838'>
								<upperValue xmi:type='uml:LiteralUnlimitedNatural' xmi:id='_15_0_6910223_1215466949812_466500_12842' visibility='public' value='-1'/>
								<lowerValue xmi:type='uml:LiteralInteger' xmi:id='_15_0_6910223_1215466949812_84505_12841' visibility='public'/>
							</ownedAttribute>
							<ownedAttribute xmi:type='uml:Property' xmi:id='_15_0_6910223_1215466955875_457750_12845' name='lightSource' visibility='public' type='_15_0_1_f36035a_1207850437059_300964_6928' association='_15_0_6910223_1215466955875_911466_12843'>
								<upperValue xmi:type='uml:LiteralUnlimitedNatural' xmi:id='_15_0_6910223_1215466955890_665216_12847' visibility='public' value='-1'/>
								<lowerValue xmi:type='uml:LiteralInteger' xmi:id='_15_0_6910223_1215466955875_609322_12846' visibility='public'/>
							</ownedAttribute>
							<ownedAttribute xmi:type='uml:Property' xmi:id='_15_0_6910223_1215466967703_870327_12855' name='otherComponent' visibility='public' association='_15_0_6910223_1215466967703_359037_12853'>
								<type xmi:type='uml:Class' href='FuGE-v1-profile.mdzip#_11_5_6250211_1201701370516_424141_867'>
									<xmi:Extension extender='MagicDraw UML 15.0' extenderID='MagicDraw UML 15.0'>
										<referenceExtension referentPath='FuGE::Common::Protocol::Equipment' referentType='Class'/>
									</xmi:Extension>
								</type>
								<upperValue xmi:type='uml:LiteralUnlimitedNatural' xmi:id='_15_0_6910223_1215466967703_561156_12857' visibility='public' value='-1'/>
								<lowerValue xmi:type='uml:LiteralInteger' xmi:id='_15_0_6910223_1215466967703_994413_12856' visibility='public'/>
							</ownedAttribute>
						</packagedElement>
						<packagedElement xmi:type='uml:Class' xmi:id='_15_0_1_f36035a_1207773802570_871336_2332' name='OpticalFilter' visibility='public'>
							<generalization xmi:type='uml:Generalization' xmi:id='_15_0_1_f36035a_1207773830193_572273_2353'>
								<general xmi:type='uml:Class' href='FuGE-v1-profile.mdzip#_11_5_6250211_1201701370516_424141_867'>
									<xmi:Extension extender='MagicDraw UML 15.0' extenderID='MagicDraw UML 15.0'>
										<referenceExtension referentPath='FuGE::Common::Protocol::Equipment' referentType='Class'/>
									</xmi:Extension>
								</general>
							</generalization>
							<ownedAttribute xmi:type='uml:Property' xmi:id='_15_1_c100302_1209742475437_162689_4257' name='otherInformation' visibility='public' aggregation='composite' association='_15_1_c100302_1209742475437_365119_4255'>
								<type xmi:type='uml:Class' href='FuGE-v1-profile.mdzip#_11_5_6250211_1201701370384_505855_821'>
									<xmi:Extension extender='MagicDraw UML 15.0' extenderID='MagicDraw UML 15.0'>
										<referenceExtension referentPath='FuGE::Common::Description::Description' referentType='Class'/>
									</xmi:Extension>
								</type>
								<upperValue xmi:type='uml:LiteralUnlimitedNatural' xmi:id='_15_1_c100302_1209742475437_3183_4260' visibility='public' value='-1'/>
								<lowerValue xmi:type='uml:LiteralInteger' xmi:id='_15_1_c100302_1209742475437_412320_4259' visibility='public'/>
							</ownedAttribute>
							<ownedAttribute xmi:type='uml:Property' xmi:id='_15_1_c100302_1209754855500_353012_6504' name='transmittedWavelength' visibility='public' aggregation='composite' association='_15_1_c100302_1209754855500_99754_6502'>
								<type xmi:type='uml:Class' href='FuGE-v1-profile.mdzip#_11_5_6250211_1201701372117_869874_1148'>
									<xmi:Extension extender='MagicDraw UML 15.0' extenderID='MagicDraw UML 15.0'>
										<referenceExtension referentPath='FuGE::Common::Measurement::Range' referentType='Class'/>
									</xmi:Extension>
								</type>
								<upperValue xmi:type='uml:LiteralUnlimitedNatural' xmi:id='_15_1_c100302_1209754855500_416337_6507' visibility='public' value='-1'/>
								<lowerValue xmi:type='uml:LiteralInteger' xmi:id='_15_1_c100302_1209754855500_202697_6506' visibility='public'/>
							</ownedAttribute>
							<ownedAttribute xmi:type='uml:Property' xmi:id='_15_1_c100302_1218820588718_306539_2133' name='installationDate' visibility='public'>
								<type xmi:type='uml:DataType' href='andromda-profile-datatype-3.2.xml.zip#_9_0_1fe00f9_1119336925531_433788_5'>
									<xmi:Extension extender='MagicDraw UML 15.0' extenderID='MagicDraw UML 15.0'>
										<referenceExtension referentPath='datatype::DateTime' referentType='DataType'/>
									</xmi:Extension>
								</type>
								<upperValue xmi:type='uml:LiteralUnlimitedNatural' xmi:id='_15_1_c100302_1218820610093_882337_2137' visibility='public' value='1'/>
								<lowerValue xmi:type='uml:LiteralInteger' xmi:id='_15_1_c100302_1218820610093_817886_2136' visibility='public'/>
							</ownedAttribute>
						</packagedElement>
						<packagedElement xmi:type='uml:Class' xmi:id='_15_1_c100302_1212003463968_139710_2097' name='CytometerApplication' visibility='public'>
							<ownedComment xmi:type='uml:Comment' xmi:id='_15_1_c100302_1218039894031_24337_2604' body='CytometerApplication inherits from FuGE::CytometerApplication. This entity is related to the OpticalDetectorApplication and its Voltage and AmplificationType parameter Values that are recorded during an FCM experiment.'>
								<annotatedElement xmi:idref='_15_1_c100302_1212003463968_139710_2097'/>
							</ownedComment>
							<generalization xmi:type='uml:Generalization' xmi:id='_15_1_c100302_1212003479921_129289_2118'>
								<general xmi:type='uml:Class' href='FuGE-v1-profile.mdzip#_11_5_6250211_1201701370516_945373_868'>
									<xmi:Extension extender='MagicDraw UML 15.0' extenderID='MagicDraw UML 15.0'>
										<referenceExtension referentPath='FuGE::Common::Protocol::EquipmentApplication' referentType='Class'/>
									</xmi:Extension>
								</general>
							</generalization>
							<ownedAttribute xmi:type='uml:Property' xmi:id='_15_1_c100302_1212003609703_181403_2252' name='opticalDetectors' visibility='public' aggregation='composite' type='_15_1_c100302_1212003568984_393584_2203' association='_15_1_c100302_1212003609703_417955_2251'>
								<upperValue xmi:type='uml:LiteralUnlimitedNatural' xmi:id='_15_1_c100302_1212003630437_401842_2302' visibility='public' value='-1'/>
								<lowerValue xmi:type='uml:LiteralInteger' xmi:id='_15_1_c100302_1212003630437_276252_2301' visibility='public'/>
							</ownedAttribute>
						</packagedElement>
						<packagedElement xmi:type='uml:Class' xmi:id='_15_1_c100302_1212003568984_393584_2203' name='OpticalDetectorApplication' visibility='public'>
							<generalization xmi:type='uml:Generalization' xmi:id='_15_1_c100302_1212003581812_177590_2224'>
								<general xmi:type='uml:Class' href='FuGE-v1-profile.mdzip#_11_5_6250211_1201701370516_945373_868'>
									<xmi:Extension extender='MagicDraw UML 15.0' extenderID='MagicDraw UML 15.0'>
										<referenceExtension referentPath='FuGE::Common::Protocol::EquipmentApplication' referentType='Class'/>
									</xmi:Extension>
								</general>
							</generalization>
							<ownedAttribute xmi:type='uml:Property' xmi:id='_15_1_c100302_1212007577312_771625_2328' name='voltageValue' visibility='public' aggregation='composite' association='_15_1_c100302_1212007577312_107472_2327'>
								<type xmi:type='uml:Class' href='FuGE-v1-profile.mdzip#_11_5_6250211_1201701370514_355036_864'>
									<xmi:Extension extender='MagicDraw UML 15.0' extenderID='MagicDraw UML 15.0'>
										<referenceExtension referentPath='FuGE::Common::Protocol::ParameterValue' referentType='Class'/>
									</xmi:Extension>
								</type>
								<upperValue xmi:type='uml:LiteralUnlimitedNatural' xmi:id='_15_1_c100302_1212007601125_179241_2378' visibility='public' value='1'/>
								<lowerValue xmi:type='uml:LiteralInteger' xmi:id='_15_1_c100302_1212007601125_437104_2377' visibility='public'/>
							</ownedAttribute>
							<ownedAttribute xmi:type='uml:Property' xmi:id='_15_1_c100302_1212007615421_199685_2384' name='amplificationTypeValue' visibility='public' aggregation='composite' association='_15_1_c100302_1212007615421_800803_2383'>
								<type xmi:type='uml:Class' href='FuGE-v1-profile.mdzip#_11_5_6250211_1201701370514_355036_864'>
									<xmi:Extension extender='MagicDraw UML 15.0' extenderID='MagicDraw UML 15.0'>
										<referenceExtension referentPath='FuGE::Common::Protocol::ParameterValue' referentType='Class'/>
									</xmi:Extension>
								</type>
								<upperValue xmi:type='uml:LiteralUnlimitedNatural' xmi:id='_15_1_c100302_1212007633765_996235_2434' visibility='public' value='1'/>
								<lowerValue xmi:type='uml:LiteralInteger' xmi:id='_15_1_c100302_1212007633765_926706_2433' visibility='public'/>
							</ownedAttribute>
						</packagedElement>
						<packagedElement xmi:type='uml:Class' xmi:id='_15_1_c100302_1210011373312_789917_6008' name='BeamGeometry' visibility='public'>
							<generalization xmi:type='uml:Generalization' xmi:id='_15_1_c100302_1210017505218_135319_6281'>
								<general xmi:type='uml:Class' href='FuGE-v1-profile.mdzip#_11_5_6250211_1201701366543_160555_288'>
									<xmi:Extension extender='MagicDraw UML 15.0' extenderID='MagicDraw UML 15.0'>
										<referenceExtension referentPath='FuGE::Common::Describable' referentType='Class'/>
									</xmi:Extension>
								</general>
							</generalization>
							<ownedAttribute xmi:type='uml:Property' xmi:id='_15_1_c100302_1210011394968_292780_6030' name='geometry' visibility='public' aggregation='composite' association='_15_1_c100302_1210011394968_792225_6028'>
								<type xmi:type='uml:Class' href='FuGE-v1-profile.mdzip#_11_5_6250211_1201701372116_631414_1145'>
									<xmi:Extension extender='MagicDraw UML 15.0' extenderID='MagicDraw UML 15.0'>
										<referenceExtension referentPath='FuGE::Common::Measurement::AtomicValue' referentType='Class'/>
									</xmi:Extension>
								</type>
								<upperValue xmi:type='uml:LiteralUnlimitedNatural' xmi:id='_15_1_c100302_1210011394968_974924_6033' visibility='public' value='1'/>
								<lowerValue xmi:type='uml:LiteralInteger' xmi:id='_15_1_c100302_1210011394968_634587_6032' visibility='public'/>
							</ownedAttribute>
							<ownedAttribute xmi:type='uml:Property' xmi:id='_15_1_c100302_1210880697203_580582_3511' name='xaxis' visibility='public' aggregation='composite' association='_15_1_c100302_1210880697203_569843_3509'>
								<type xmi:type='uml:Class' href='FuGE-v1-profile.mdzip#_11_5_6250211_1201701372117_869874_1148'>
									<xmi:Extension extender='MagicDraw UML 15.0' extenderID='MagicDraw UML 15.0'>
										<referenceExtension referentPath='FuGE::Common::Measurement::Range' referentType='Class'/>
									</xmi:Extension>
								</type>
								<upperValue xmi:type='uml:LiteralUnlimitedNatural' xmi:id='_15_1_c100302_1210880697203_681724_3514' visibility='public' value='1'/>
								<lowerValue xmi:type='uml:LiteralInteger' xmi:id='_15_1_c100302_1210880697203_810392_3513' visibility='public'/>
							</ownedAttribute>
							<ownedAttribute xmi:type='uml:Property' xmi:id='_15_1_c100302_1210880722343_183301_3517' name='yaxis' visibility='public' aggregation='composite' association='_15_1_c100302_1210880722343_571283_3515'>
								<type xmi:type='uml:Class' href='FuGE-v1-profile.mdzip#_11_5_6250211_1201701372117_869874_1148'>
									<xmi:Extension extender='MagicDraw UML 15.0' extenderID='MagicDraw UML 15.0'>
										<referenceExtension referentPath='FuGE::Common::Measurement::Range' referentType='Class'/>
									</xmi:Extension>
								</type>
								<upperValue xmi:type='uml:LiteralUnlimitedNatural' xmi:id='_15_1_c100302_1210880722343_301005_3520' visibility='public' value='1'/>
								<lowerValue xmi:type='uml:LiteralInteger' xmi:id='_15_1_c100302_1210880722343_772526_3519' visibility='public'/>
							</ownedAttribute>
						</packagedElement>
						<packagedElement xmi:type='uml:Class' xmi:id='_15_1_c100302_1209998871500_316303_5123' name='WavelengthPeak' visibility='public'>
							<generalization xmi:type='uml:Generalization' xmi:id='_15_1_c100302_1209998913578_597356_5144'>
								<general xmi:type='uml:Class' href='FuGE-v1-profile.mdzip#_11_5_6250211_1201701366543_160555_288'>
									<xmi:Extension extender='MagicDraw UML 15.0' extenderID='MagicDraw UML 15.0'>
										<referenceExtension referentPath='FuGE::Common::Describable' referentType='Class'/>
									</xmi:Extension>
								</general>
							</generalization>
							<ownedAttribute xmi:type='uml:Property' xmi:id='_15_1_c100302_1209998971734_567982_5172' name='wavelength' visibility='public' aggregation='composite' association='_15_1_c100302_1209998971734_5384_5171'>
								<type xmi:type='uml:Class' href='FuGE-v1-profile.mdzip#_11_5_6250211_1201701372116_631414_1145'>
									<xmi:Extension extender='MagicDraw UML 15.0' extenderID='MagicDraw UML 15.0'>
										<referenceExtension referentPath='FuGE::Common::Measurement::AtomicValue' referentType='Class'/>
									</xmi:Extension>
								</type>
								<upperValue xmi:type='uml:LiteralUnlimitedNatural' xmi:id='_15_1_c100302_1210009853687_788265_6006' visibility='public' value='1'/>
								<lowerValue xmi:type='uml:LiteralInteger' xmi:id='_15_1_c100302_1210009853687_398709_6005' visibility='public'/>
							</ownedAttribute>
							<ownedAttribute xmi:type='uml:Property' xmi:id='_15_1_c100302_1209999080015_758669_5228' name='power' visibility='public' aggregation='composite' association='_15_1_c100302_1209999080015_300564_5227'>
								<type xmi:type='uml:Class' href='FuGE-v1-profile.mdzip#_11_5_6250211_1201701372116_631414_1145'>
									<xmi:Extension extender='MagicDraw UML 15.0' extenderID='MagicDraw UML 15.0'>
										<referenceExtension referentPath='FuGE::Common::Measurement::AtomicValue' referentType='Class'/>
									</xmi:Extension>
								</type>
								<upperValue xmi:type='uml:LiteralUnlimitedNatural' xmi:id='_15_1_c100302_1210009841921_838742_6004' visibility='public' value='1'/>
								<lowerValue xmi:type='uml:LiteralInteger' xmi:id='_15_1_c100302_1210009841921_29701_6003' visibility='public'/>
							</ownedAttribute>
						</packagedElement>
					</packagedElement>
					<packagedElement xmi:type='uml:Association' xmi:id='_15_1_c100302_1215143218109_648371_10993' name='StainSampleActions' visibility='public'>
						<memberEnd xmi:idref='_15_1_c100302_1215143218109_502445_10995'/>
						<memberEnd xmi:idref='_15_1_c100302_1215143218109_354115_10994'/>
						<ownedEnd xmi:type='uml:Property' xmi:id='_15_1_c100302_1215143218109_354115_10994' visibility='private' type='_15_1_c100302_1213584192078_797258_3292' association='_15_1_c100302_1215143218109_648371_10993'/>
					</packagedElement>
					<packagedElement xmi:type='uml:Package' xmi:id='_15_1_c100302_1215181290625_627702_7880' name='DataTransformation' visibility='public'>
						<packagedElement xmi:type='uml:Class' xmi:id='_15_1_c100302_1211082121603_682724_9762' name='DataTransformationAction' visibility='public'>
							<ownedComment xmi:type='uml:Comment' xmi:id='_15_1_c100302_1218644374765_167391_9541' body='DataTransformationAction inherits from FuGE::Action. All actions that are for DataTransformations use DataTransformationAction. In Most casesDataTransformationAction will suffice for any new Protocols inherited fromDataTransformation. DataTransformationAction may be subclassed if required.'>
								<annotatedElement xmi:idref='_15_1_c100302_1211082121603_682724_9762'/>
							</ownedComment>
							<generalization xmi:type='uml:Generalization' xmi:id='_15_1_c100302_1211082135572_268228_9783'>
								<general xmi:type='uml:Class' href='FuGE-v1-profile.mdzip#_11_5_6250211_1201701370517_61298_872'>
									<xmi:Extension extender='MagicDraw UML 15.0' extenderID='MagicDraw UML 15.0'>
										<referenceExtension referentPath='FuGE::Common::Protocol::Action' referentType='Class'/>
									</xmi:Extension>
								</general>
							</generalization>
							<ownedAttribute xmi:type='uml:Property' xmi:id='_15_1_c100302_1211083878822_161397_10090' name='library' visibility='public' isStatic='true' association='_15_1_c100302_1211083878822_306613_10088'>
								<type xmi:type='uml:Class' href='FuGE-v1-profile.mdzip#_11_5_6250211_1201701370521_366736_883'>
									<xmi:Extension extender='MagicDraw UML 15.0' extenderID='MagicDraw UML 15.0'>
										<referenceExtension referentPath='FuGE::Common::Protocol::GenericSoftware' referentType='Class'/>
									</xmi:Extension>
								</type>
								<upperValue xmi:type='uml:LiteralUnlimitedNatural' xmi:id='_15_1_c100302_1211083878822_630950_10093' visibility='public' value='1'/>
								<lowerValue xmi:type='uml:LiteralInteger' xmi:id='_15_1_c100302_1211083878822_415130_10092' visibility='public'/>
							</ownedAttribute>
							<ownedAttribute xmi:type='uml:Property' xmi:id='_15_1_c100302_1211083884900_124349_10096' name='executable' visibility='public' association='_15_1_c100302_1211083884885_160733_10094'>
								<type xmi:type='uml:Class' href='FuGE-v1-profile.mdzip#_11_5_6250211_1201701370521_366736_883'>
									<xmi:Extension extender='MagicDraw UML 15.0' extenderID='MagicDraw UML 15.0'>
										<referenceExtension referentPath='FuGE::Common::Protocol::GenericSoftware' referentType='Class'/>
									</xmi:Extension>
								</type>
								<upperValue xmi:type='uml:LiteralUnlimitedNatural' xmi:id='_15_1_c100302_1211083884900_656618_10099' visibility='public' value='1'/>
								<lowerValue xmi:type='uml:LiteralInteger' xmi:id='_15_1_c100302_1211083884900_409699_10098' visibility='public'/>
							</ownedAttribute>
							<ownedAttribute xmi:type='uml:Property' xmi:id='_15_1_c100302_1211083896994_566005_10102' name='operatingSystem' visibility='public' association='_15_1_c100302_1211083896994_426730_10100'>
								<type xmi:type='uml:Class' href='FuGE-v1-profile.mdzip#_11_5_6250211_1201701370521_366736_883'>
									<xmi:Extension extender='MagicDraw UML 15.0' extenderID='MagicDraw UML 15.0'>
										<referenceExtension referentPath='FuGE::Common::Protocol::GenericSoftware' referentType='Class'/>
									</xmi:Extension>
								</type>
								<upperValue xmi:type='uml:LiteralUnlimitedNatural' xmi:id='_15_1_c100302_1211083896994_651624_10105' visibility='public' value='1'/>
								<lowerValue xmi:type='uml:LiteralInteger' xmi:id='_15_1_c100302_1211083896994_313632_10104' visibility='public'/>
							</ownedAttribute>
							<ownedAttribute xmi:type='uml:Property' xmi:id='_15_1_c100302_1213572381031_587769_2151' name='dataTransformationParameters' visibility='public' aggregation='composite' association='_15_1_c100302_1213572381015_555986_2150'>
								<type xmi:type='uml:Class' href='FuGE-v1-profile.mdzip#_11_5_6250211_1201701370522_187108_887'>
									<xmi:Extension extender='MagicDraw UML 15.0' extenderID='MagicDraw UML 15.0'>
										<referenceExtension referentPath='FuGE::Common::Protocol::GenericParameter' referentType='Class'/>
									</xmi:Extension>
								</type>
								<upperValue xmi:type='uml:LiteralUnlimitedNatural' xmi:id='_15_1_c100302_1213572417609_542948_2201' visibility='public' value='-1'/>
								<lowerValue xmi:type='uml:LiteralInteger' xmi:id='_15_1_c100302_1213572417609_291152_2200' visibility='public'/>
							</ownedAttribute>
							<ownedAttribute xmi:type='uml:Property' xmi:id='_15_1_c100302_1216516202000_814815_13341' name='code' visibility='public' aggregation='composite' association='_15_1_c100302_1216516202000_786551_13340'>
								<type xmi:type='uml:Class' href='FuGE-v1-profile.mdzip#_11_5_6250211_1201701370384_505855_821'>
									<xmi:Extension extender='MagicDraw UML 15.0' extenderID='MagicDraw UML 15.0'>
										<referenceExtension referentPath='FuGE::Common::Description::Description' referentType='Class'/>
									</xmi:Extension>
								</type>
								<upperValue xmi:type='uml:LiteralUnlimitedNatural' xmi:id='_15_1_c100302_1216516221687_221251_13391' visibility='public' value='1'/>
								<lowerValue xmi:type='uml:LiteralInteger' xmi:id='_15_1_c100302_1216516221687_456704_13390' visibility='public'/>
							</ownedAttribute>
							<ownedAttribute xmi:type='uml:Property' xmi:id='_15_1_c100302_1216644063250_843937_2486' name='childDataTransformationProtocol' visibility='public' type='_15_0_1_f36035a_1203021236160_679753_2016' association='_15_1_c100302_1216644063250_436617_2485'>
								<upperValue xmi:type='uml:LiteralUnlimitedNatural' xmi:id='_15_1_c100302_1216644109718_689973_2536' visibility='public' value='1'/>
								<lowerValue xmi:type='uml:LiteralInteger' xmi:id='_15_1_c100302_1216644109718_137577_2535' visibility='public'/>
							</ownedAttribute>
						</packagedElement>
						<packagedElement xmi:type='uml:Class' xmi:id='_15_0_1_f36035a_1203021236160_679753_2016' name='DataTransformationProtocol' visibility='public'>
							<ownedComment xmi:type='uml:Comment' xmi:id='_15_1_c100302_1218644495734_93536_9542' body='DataTransformationProtocol inherits from FuGE::Protocol. All  protocols for FCM that are data transformations SHALL be subclassed from DataTransformationProtocol. '>
								<annotatedElement xmi:idref='_15_0_1_f36035a_1203021236160_679753_2016'/>
							</ownedComment>
							<generalization xmi:type='uml:Generalization' xmi:id='_15_0_1_f36035a_1207875284979_519349_2972'>
								<general xmi:type='uml:Class' href='FuGE-v1-profile.mdzip#_11_5_6250211_1201701370513_716744_862'>
									<xmi:Extension extender='MagicDraw UML 15.0' extenderID='MagicDraw UML 15.0'>
										<referenceExtension referentPath='FuGE::Common::Protocol::Protocol' referentType='Class'/>
									</xmi:Extension>
								</general>
							</generalization>
							<ownedAttribute xmi:type='uml:Property' xmi:id='_15_1_c100302_1211082153010_849530_9809' name='dataTransformationActions' visibility='public' aggregation='composite' type='_15_1_c100302_1211082121603_682724_9762' association='_15_1_c100302_1211082153010_488973_9807'>
								<upperValue xmi:type='uml:LiteralUnlimitedNatural' xmi:id='_15_1_c100302_1211082153010_214791_9812' visibility='public' value='-1'/>
								<lowerValue xmi:type='uml:LiteralInteger' xmi:id='_15_1_c100302_1211082153010_781050_9811' visibility='public'/>
							</ownedAttribute>
						</packagedElement>
						<packagedElement xmi:type='uml:Class' xmi:id='_15_1_c100302_1210885909187_385582_5904' name='DataTransformationProtocolApplication' visibility='public'>
							<ownedComment xmi:type='uml:Comment' xmi:id='_15_1_c100302_1218644548265_785418_9543' body='DataTransformationProtocolApplication inherits from FuGE::ProtocolApplication. This class is the application, mirroring DataTransformationProtocol. When subclassingDataTransformationProtocol, DataTransformationProtocolApplication SHALL also be subclassed.'>
								<annotatedElement xmi:idref='_15_1_c100302_1210885909187_385582_5904'/>
							</ownedComment>
							<generalization xmi:type='uml:Generalization' xmi:id='_15_1_c100302_1210885927140_853622_5925'>
								<general xmi:type='uml:Class' href='FuGE-v1-profile.mdzip#_11_5_6250211_1201701370515_61956_865'>
									<xmi:Extension extender='MagicDraw UML 15.0' extenderID='MagicDraw UML 15.0'>
										<referenceExtension referentPath='FuGE::Common::Protocol::ProtocolApplication' referentType='Class'/>
									</xmi:Extension>
								</general>
							</generalization>
							<ownedAttribute xmi:type='uml:Property' xmi:id='_15_1_c100302_1210885949015_396360_5953' name='dataTransformationProtocol' visibility='public' type='_15_0_1_f36035a_1203021236160_679753_2016' association='_15_1_c100302_1210885949015_89945_5952'>
								<upperValue xmi:type='uml:LiteralUnlimitedNatural' xmi:id='_15_1_c100302_1215141252156_760961_10252' visibility='public' value='1'/>
								<lowerValue xmi:type='uml:LiteralInteger' xmi:id='_15_1_c100302_1215141252156_462782_10251' visibility='public'/>
							</ownedAttribute>
							<ownedAttribute xmi:type='uml:Property' xmi:id='_15_1_c100302_1211072806619_408513_8964' name='inputFile' visibility='public' association='_15_1_c100302_1211072806619_313964_8963'>
								<type xmi:type='uml:Class' href='FuGE-v1-profile.mdzip#_11_5_6250211_1201701369233_439407_552'>
									<xmi:Extension extender='MagicDraw UML 15.0' extenderID='MagicDraw UML 15.0'>
										<referenceExtension referentPath='FuGE::Bio::Data::ExternalData' referentType='Class'/>
									</xmi:Extension>
								</type>
								<upperValue xmi:type='uml:LiteralUnlimitedNatural' xmi:id='_15_1_c100302_1211075377650_770202_9034' visibility='public' value='-1'/>
								<lowerValue xmi:type='uml:LiteralInteger' xmi:id='_15_1_c100302_1211075377650_454772_9033' visibility='public'/>
							</ownedAttribute>
							<ownedAttribute xmi:type='uml:Property' xmi:id='_15_1_c100302_1211075432791_920152_9039' name='outputFile' visibility='public' association='_15_1_c100302_1211075432791_26551_9038'>
								<type xmi:type='uml:Class' href='FuGE-v1-profile.mdzip#_11_5_6250211_1201701369233_439407_552'>
									<xmi:Extension extender='MagicDraw UML 15.0' extenderID='MagicDraw UML 15.0'>
										<referenceExtension referentPath='FuGE::Bio::Data::ExternalData' referentType='Class'/>
									</xmi:Extension>
								</type>
								<upperValue xmi:type='uml:LiteralUnlimitedNatural' xmi:id='_15_1_c100302_1211075454088_216041_9089' visibility='public' value='-1'/>
								<lowerValue xmi:type='uml:LiteralInteger' xmi:id='_15_1_c100302_1211075454088_791032_9088' visibility='public'/>
							</ownedAttribute>
							<ownedAttribute xmi:type='uml:Property' xmi:id='_15_1_c100302_1212091767921_880702_4520' name='inputInternalData' visibility='public' association='_15_1_c100302_1212091767921_651680_4519'>
								<type xmi:type='uml:Class' href='FuGE-v1-profile.mdzip#_11_5_6250211_1201701369234_796839_553'>
									<xmi:Extension extender='MagicDraw UML 15.0' extenderID='MagicDraw UML 15.0'>
										<referenceExtension referentPath='FuGE::Bio::Data::InternalData' referentType='Class'/>
									</xmi:Extension>
								</type>
								<upperValue xmi:type='uml:LiteralUnlimitedNatural' xmi:id='_15_1_c100302_1212091792078_559575_4570' visibility='public' value='-1'/>
								<lowerValue xmi:type='uml:LiteralInteger' xmi:id='_15_1_c100302_1212091792078_610080_4569' visibility='public'/>
							</ownedAttribute>
							<ownedAttribute xmi:type='uml:Property' xmi:id='_15_1_c100302_1212438771500_27174_4932' name='outputInternalData' visibility='public' association='_15_1_c100302_1212438771500_597032_4931'>
								<type xmi:type='uml:Class' href='FuGE-v1-profile.mdzip#_11_5_6250211_1201701369234_796839_553'>
									<xmi:Extension extender='MagicDraw UML 15.0' extenderID='MagicDraw UML 15.0'>
										<referenceExtension referentPath='FuGE::Bio::Data::InternalData' referentType='Class'/>
									</xmi:Extension>
								</type>
								<upperValue xmi:type='uml:LiteralUnlimitedNatural' xmi:id='_15_1_c100302_1212438807718_154779_4982' visibility='public' value='-1'/>
								<lowerValue xmi:type='uml:LiteralInteger' xmi:id='_15_1_c100302_1212438807718_172198_4981' visibility='public'/>
							</ownedAttribute>
						</packagedElement>
						<packagedElement xmi:type='uml:Package' xmi:id='_15_1_c100302_1214454541109_351287_4327' name='SET1_CompensationDataFiltering' visibility='public'>
							<ownedComment xmi:type='uml:Comment' xmi:id='_15_1_c100302_1216405095375_16368_6118' body='ORDER OF PROTOCOLS&#10;&#10;1) Compensation&#10;2) Filtering'>
								<annotatedElement xmi:idref='_15_1_c100302_1214454541109_351287_4327'/>
							</ownedComment>
							<packagedElement xmi:type='uml:Class' xmi:id='_15_0_1_f36035a_1203021254153_761314_2037' name='CompensationProtocol' visibility='public'>
								<ownedComment xmi:type='uml:Comment' xmi:id='_15_1_c100302_1218562596375_499283_9536' body='CompensationProtocol inherist from FCM::Common::DataTransformation::DataTransformationProtocol. &#10;&#10;  A description of the type of compensation used shall be included (e.g., no compensation, hardware compensation, computed compensation) and the spillover or compensation matrix shall be provided when possible (i.e., it may not be available for old data but shall be provided when available). While the spillover matrix is preferred, the compensation matrix is also acceptable. The type of the matrix (i.e., spillover vs. compensation) shall be explicitly stated.&#10;&#10;MiFlowCyt Section 4.2'>
									<annotatedElement xmi:idref='_15_0_1_f36035a_1203021254153_761314_2037'/>
								</ownedComment>
								<generalization xmi:type='uml:Generalization' xmi:id='_15_0_1_f36035a_1203021358018_153709_2111' general='_15_0_1_f36035a_1203021236160_679753_2016'/>
							</packagedElement>
							<packagedElement xmi:type='uml:Class' xmi:id='_15_1_c100302_1211077043932_690707_9583' name='CompensationProtocolApplication' visibility='public'>
								<ownedComment xmi:type='uml:Comment' xmi:id='_15_1_c100302_1218640759875_493116_9537' body='CompensationProtocolApplication inherits from FCM::Common::DataTransformation::DataTransformationProtocolApplication.'>
									<annotatedElement xmi:idref='_15_1_c100302_1211077043932_690707_9583'/>
								</ownedComment>
								<generalization xmi:type='uml:Generalization' xmi:id='_15_1_c100302_1211077164807_811670_9605' general='_15_1_c100302_1210885909187_385582_5904'/>
								<ownedAttribute xmi:type='uml:Property' xmi:id='_15_1_c100302_1211077728291_452633_9688' name='compensationProtocol' visibility='public' type='_15_0_1_f36035a_1203021254153_761314_2037' association='_15_1_c100302_1211077728291_490162_9687'>
									<upperValue xmi:type='uml:LiteralUnlimitedNatural' xmi:id='_15_1_c100302_1211077758838_332947_9738' visibility='public' value='1'/>
									<lowerValue xmi:type='uml:LiteralInteger' xmi:id='_15_1_c100302_1211077758838_637616_9737' visibility='public' value='1'/>
								</ownedAttribute>
								<ownedAttribute xmi:type='uml:Property' xmi:id='_15_1_c100302_1215029469234_447800_9490' name='spilloverMatrix' visibility='public' association='_15_1_c100302_1215029469234_540270_9489'>
									<type xmi:type='uml:Class' href='FuGE-v1-profile.mdzip#_11_5_6250211_1201701369233_439407_552'>
										<xmi:Extension extender='MagicDraw UML 15.0' extenderID='MagicDraw UML 15.0'>
											<referenceExtension referentPath='FuGE::Bio::Data::ExternalData' referentType='Class'/>
										</xmi:Extension>
									</type>
									<upperValue xmi:type='uml:LiteralUnlimitedNatural' xmi:id='_15_1_c100302_1215029486328_596006_9540' visibility='public' value='1'/>
									<lowerValue xmi:type='uml:LiteralInteger' xmi:id='_15_1_c100302_1215029486328_837157_9539' visibility='public'/>
								</ownedAttribute>
							</packagedElement>
							<packagedElement xmi:type='uml:Class' xmi:id='_15_0_1_f36035a_1203026450005_529487_3777' name='DataFilteringProtocol' visibility='public'>
								<ownedComment xmi:type='uml:Comment' xmi:id='_15_1_c100302_1218641131218_980154_9538' body='DataFilteringProtocol inherits from FCM::Common::DataTransformation::DataFilteringProtocol. &#10;&#10;   Gating, or data filtering, is a process in flow cytometry in which a subset (subpopulation) of a larger set (population) is defined phenotypically. Gating significantly impacts all statistical and analytical results and thus it is crucial that all the gates be exactly mathematically described (e.g., using Gating-ML [9]). In case the exact gating/filtering description cannot be produced (e.g., software is incapable of exporting an exact description, unknown gate boundaries, probabilistic filtering algorithms, clustering analysis, etc.) detailed membership information should be provided for each gate/subpopulation. This should consist of a complete list of events within each particular subpopulation.'>
									<annotatedElement xmi:idref='_15_0_1_f36035a_1203026450005_529487_3777'/>
								</ownedComment>
								<generalization xmi:type='uml:Generalization' xmi:id='_15_0_1_f36035a_1203026533350_381781_3799' general='_15_0_1_f36035a_1203021236160_679753_2016'/>
							</packagedElement>
							<packagedElement xmi:type='uml:Class' xmi:id='_15_1_c100302_1211092858463_176106_11461' name='DataFilteringProtocolApplication' visibility='public'>
								<ownedComment xmi:type='uml:Comment' xmi:id='_15_1_c100302_1218643791953_745759_9539' body='DataFilteringProtocolApplication inherits from FCM::Common::DataTransformation::DatatransformationProtocolApplication.&#10;&#10;DataFilteringProtocolApplication describes the application of the protocol. Description of the gate may be provided with  Gating-ML and is referenced as an external file.&#10;&#10;&#10;&#10;'>
									<annotatedElement xmi:idref='_15_1_c100302_1211092858463_176106_11461'/>
								</ownedComment>
								<generalization xmi:type='uml:Generalization' xmi:id='_15_1_c100302_1211119196697_439798_11556' general='_15_1_c100302_1210885909187_385582_5904'/>
								<ownedAttribute xmi:type='uml:Property' xmi:id='_15_1_c100302_1211118664916_952970_11484' name='outputGate' visibility='public' association='_15_1_c100302_1211118664916_390029_11482'>
									<type xmi:type='uml:Class' href='FuGE-v1-profile.mdzip#_11_5_6250211_1201701369233_439407_552'>
										<xmi:Extension extender='MagicDraw UML 15.0' extenderID='MagicDraw UML 15.0'>
											<referenceExtension referentPath='FuGE::Bio::Data::ExternalData' referentType='Class'/>
										</xmi:Extension>
									</type>
									<upperValue xmi:type='uml:LiteralUnlimitedNatural' xmi:id='_15_1_c100302_1211118664916_966623_11489' visibility='public' value='-1'/>
									<lowerValue xmi:type='uml:LiteralInteger' xmi:id='_15_1_c100302_1211118664916_593649_11488' visibility='public'/>
								</ownedAttribute>
								<ownedAttribute xmi:type='uml:Property' xmi:id='_15_1_c100302_1211118668353_740235_11492' name='outputImage' visibility='public' association='_15_1_c100302_1211118668353_996548_11490'>
									<type xmi:type='uml:Class' href='FuGE-v1-profile.mdzip#_11_5_6250211_1201701369233_439407_552'>
										<xmi:Extension extender='MagicDraw UML 15.0' extenderID='MagicDraw UML 15.0'>
											<referenceExtension referentPath='FuGE::Bio::Data::ExternalData' referentType='Class'/>
										</xmi:Extension>
									</type>
									<upperValue xmi:type='uml:LiteralUnlimitedNatural' xmi:id='_15_1_c100302_1211118668353_827936_11497' visibility='public' value='-1'/>
									<lowerValue xmi:type='uml:LiteralInteger' xmi:id='_15_1_c100302_1211118668353_119312_11496' visibility='public'/>
								</ownedAttribute>
								<ownedAttribute xmi:type='uml:Property' xmi:id='_15_1_c100302_1211118695135_486619_11502' name='dataFiltering' visibility='public' type='_15_0_1_f36035a_1203026450005_529487_3777' association='_15_1_c100302_1211118695135_37479_11501'>
									<upperValue xmi:type='uml:LiteralUnlimitedNatural' xmi:id='_15_1_c100302_1211118734150_173961_11552' visibility='public' value='1'/>
									<lowerValue xmi:type='uml:LiteralInteger' xmi:id='_15_1_c100302_1211118734150_504858_11551' visibility='public' value='1'/>
								</ownedAttribute>
							</packagedElement>
						</packagedElement>
						<packagedElement xmi:type='uml:Class' xmi:id='_15_1_c100302_1211642668663_915515_14111' name='DataSet' visibility='public'>
							<ownedComment xmi:type='uml:Comment' xmi:id='_15_1_c100302_1218644359953_847869_9540' body='Data Set inherits from FuGE::Identifiable. A data set is a name entity with an identifier, a container for a collection of data that are related to each other in some way. For example, a set of bead control sample fcs files,or a series of data files belonging to a particular assay run. DataSet SHALL NOT be subclassed any further.'>
								<annotatedElement xmi:idref='_15_1_c100302_1211642668663_915515_14111'/>
							</ownedComment>
							<generalization xmi:type='uml:Generalization' xmi:id='_15_1_c100302_1211732547968_922666_14750'>
								<general xmi:type='uml:Class' href='FuGE-v1-profile.mdzip#_11_5_6250211_1201701366544_488604_290'>
									<xmi:Extension extender='MagicDraw UML 15.0' extenderID='MagicDraw UML 15.0'>
										<referenceExtension referentPath='FuGE::Common::Identifiable' referentType='Class'/>
									</xmi:Extension>
								</general>
							</generalization>
							<ownedAttribute xmi:type='uml:Property' xmi:id='_15_1_c100302_1214922674828_34988_9092' name='LMData' visibility='public' type='_15_0_1_f36035a_1203018338575_334936_554' association='_15_1_c100302_1214922674828_855899_9090'>
								<upperValue xmi:type='uml:LiteralUnlimitedNatural' xmi:id='_15_1_c100302_1214922674828_697644_9094' visibility='public' value='-1'/>
								<lowerValue xmi:type='uml:LiteralInteger' xmi:id='_15_1_c100302_1214922674828_218096_9093' visibility='public'/>
							</ownedAttribute>
							<ownedAttribute xmi:type='uml:Property' xmi:id='_15_1_c100302_1216933727109_493951_4425' name='data' visibility='public' association='_15_1_c100302_1216933727109_563418_4424'>
								<type xmi:type='uml:Class' href='FuGE-v1-profile.mdzip#_11_5_6250211_1201701369233_439407_552'>
									<xmi:Extension extender='MagicDraw UML 15.0' extenderID='MagicDraw UML 15.0'>
										<referenceExtension referentPath='FuGE::Bio::Data::ExternalData' referentType='Class'/>
									</xmi:Extension>
								</type>
								<upperValue xmi:type='uml:LiteralUnlimitedNatural' xmi:id='_15_1_c100302_1216934141000_476472_4519' visibility='public' value='-1'/>
								<lowerValue xmi:type='uml:LiteralInteger' xmi:id='_15_1_c100302_1216934141000_73548_4518' visibility='public'/>
							</ownedAttribute>
						</packagedElement>
						<packagedElement xmi:type='uml:Association' xmi:id='_15_1_c100302_1216516202000_786551_13340' name='Code' visibility='public'>
							<memberEnd xmi:idref='_15_1_c100302_1216516202000_814815_13341'/>
							<memberEnd xmi:idref='_15_1_c100302_1216516202000_459149_13342'/>
							<ownedEnd xmi:type='uml:Property' xmi:id='_15_1_c100302_1216516202000_459149_13342' visibility='private' type='_15_1_c100302_1211082121603_682724_9762' association='_15_1_c100302_1216516202000_786551_13340'/>
						</packagedElement>
						<packagedElement xmi:type='uml:Association' xmi:id='_15_1_c100302_1216644063250_436617_2485' name='ChildDataTransformationProtocol' visibility='public'>
							<memberEnd xmi:idref='_15_1_c100302_1216644063250_843937_2486'/>
							<memberEnd xmi:idref='_15_1_c100302_1216644063250_807360_2487'/>
							<ownedEnd xmi:type='uml:Property' xmi:id='_15_1_c100302_1216644063250_807360_2487' visibility='private' type='_15_1_c100302_1211082121603_682724_9762' association='_15_1_c100302_1216644063250_436617_2485'/>
						</packagedElement>
						<packagedElement xmi:type='uml:Association' xmi:id='_15_1_c100302_1216933727109_563418_4424' name='Data' visibility='public'>
							<memberEnd xmi:idref='_15_1_c100302_1216933727109_493951_4425'/>
							<memberEnd xmi:idref='_15_1_c100302_1216933727109_516838_4426'/>
							<ownedEnd xmi:type='uml:Property' xmi:id='_15_1_c100302_1216933727109_516838_4426' visibility='private' type='_15_1_c100302_1211642668663_915515_14111' association='_15_1_c100302_1216933727109_563418_4424'/>
						</packagedElement>
					</packagedElement>
					<packagedElement xmi:type='uml:Package' xmi:id='_15_1_c100302_1215181305578_603035_7881' name='BioTransformation' visibility='public'>
						<packagedElement xmi:type='uml:Class' xmi:id='_15_1_c100302_1215134122562_930976_9594' name='BioTransformationProtocol' visibility='public'>
							<ownedComment xmi:type='uml:Comment' xmi:id='_15_1_c100302_1218034049468_399257_766' body='BioProtocol inherits from FuGE::Protocol. All  protocols for FCM that are biological transformations SHALL be subclassed from BioProtocol. '>
								<annotatedElement xmi:idref='_15_1_c100302_1215134122562_930976_9594'/>
							</ownedComment>
							<generalization xmi:type='uml:Generalization' xmi:id='_15_1_c100302_1215134220796_248615_9638'>
								<general xmi:type='uml:Class' href='FuGE-v1-profile.mdzip#_11_5_6250211_1201701370513_716744_862'>
									<xmi:Extension extender='MagicDraw UML 15.0' extenderID='MagicDraw UML 15.0'>
										<referenceExtension referentPath='FuGE::Common::Protocol::Protocol' referentType='Class'/>
									</xmi:Extension>
								</general>
							</generalization>
							<ownedAttribute xmi:type='uml:Property' xmi:id='_15_1_c100302_1215134708671_205139_9989' name='bioTransformationProtocolActions' visibility='public' aggregation='composite' type='_15_1_c100302_1215134511375_665199_9892' association='_15_1_c100302_1215134708671_225056_9988'>
								<upperValue xmi:type='uml:LiteralUnlimitedNatural' xmi:id='_15_1_c100302_1215134737765_510153_10039' visibility='public' value='-1'/>
								<lowerValue xmi:type='uml:LiteralInteger' xmi:id='_15_1_c100302_1215134737765_661492_10038' visibility='public'/>
							</ownedAttribute>
							<ownedAttribute xmi:type='uml:Property' xmi:id='_15_1_c100302_1215143989062_256440_11374' name='genericEquipment' visibility='public' aggregation='composite' association='_15_1_c100302_1215143989062_945926_11373'>
								<type xmi:type='uml:Class' href='FuGE-v1-profile.mdzip#_11_5_6250211_1201701370522_355680_885'>
									<xmi:Extension extender='MagicDraw UML 15.0' extenderID='MagicDraw UML 15.0'>
										<referenceExtension referentPath='FuGE::Common::Protocol::GenericEquipment' referentType='Class'/>
									</xmi:Extension>
								</type>
								<upperValue xmi:type='uml:LiteralUnlimitedNatural' xmi:id='_15_1_c100302_1215144008015_620144_11424' visibility='public' value='-1'/>
								<lowerValue xmi:type='uml:LiteralInteger' xmi:id='_15_1_c100302_1215144008015_577997_11423' visibility='public'/>
							</ownedAttribute>
						</packagedElement>
						<packagedElement xmi:type='uml:Class' xmi:id='_15_1_c100302_1215134511375_665199_9892' name='BioTransformationAction' visibility='public'>
							<ownedComment xmi:type='uml:Comment' xmi:id='_15_1_c100302_1218033669000_164835_765' body='BioAction inherist from FuGE::Action. All actions that are for BioTransformations use BioAction. In Most cases BioAction will suffice for any new Protocols inherited from BioTransformation. BioAction may be subclassed if required.'>
								<annotatedElement xmi:idref='_15_1_c100302_1215134511375_665199_9892'/>
							</ownedComment>
							<generalization xmi:type='uml:Generalization' xmi:id='_15_1_c100302_1215134564218_300403_9934'>
								<general xmi:type='uml:Class' href='FuGE-v1-profile.mdzip#_11_5_6250211_1201701370517_61298_872'>
									<xmi:Extension extender='MagicDraw UML 15.0' extenderID='MagicDraw UML 15.0'>
										<referenceExtension referentPath='FuGE::Common::Protocol::Action' referentType='Class'/>
									</xmi:Extension>
								</general>
							</generalization>
							<ownedAttribute xmi:type='uml:Property' xmi:id='_15_1_c100302_1215140781859_58467_10200' name='bioTransformationParameters' visibility='public' aggregation='composite' association='_15_1_c100302_1215140781859_106672_10199'>
								<type xmi:type='uml:Class' href='FuGE-v1-profile.mdzip#_11_5_6250211_1201701370522_187108_887'>
									<xmi:Extension extender='MagicDraw UML 15.0' extenderID='MagicDraw UML 15.0'>
										<referenceExtension referentPath='FuGE::Common::Protocol::GenericParameter' referentType='Class'/>
									</xmi:Extension>
								</type>
								<upperValue xmi:type='uml:LiteralUnlimitedNatural' xmi:id='_15_1_c100302_1215140803062_643599_10250' visibility='public' value='-1'/>
								<lowerValue xmi:type='uml:LiteralInteger' xmi:id='_15_1_c100302_1215140803062_358027_10249' visibility='public'/>
							</ownedAttribute>
							<ownedAttribute xmi:type='uml:Property' xmi:id='_15_1_c100302_1216644171359_758762_2541' name='childBioTransformationProtocol' visibility='public' type='_15_1_c100302_1215134122562_930976_9594' association='_15_1_c100302_1216644171359_716077_2540'>
								<upperValue xmi:type='uml:LiteralUnlimitedNatural' xmi:id='_15_1_c100302_1216644196765_43090_2591' visibility='public' value='1'/>
								<lowerValue xmi:type='uml:LiteralInteger' xmi:id='_15_1_c100302_1216644196765_105182_2590' visibility='public'/>
							</ownedAttribute>
						</packagedElement>
						<packagedElement xmi:type='uml:Class' xmi:id='_15_1_c100302_1215134169062_464147_9616' name='BioTransformationProtocolApplication' visibility='public'>
							<ownedComment xmi:type='uml:Comment' xmi:id='_15_1_c100302_1218034154296_89393_767' body='BioProtocolApplication inherits from FuGE::ProtocolApplication. This class is the application, mirroring BioProtocol. When subclassing BioProtocol, BioProtocolApplication must also be subclassed.'>
								<annotatedElement xmi:idref='_15_1_c100302_1215134169062_464147_9616'/>
							</ownedComment>
							<generalization xmi:type='uml:Generalization' xmi:id='_15_1_c100302_1215134228328_501837_9663'>
								<general xmi:type='uml:Class' href='FuGE-v1-profile.mdzip#_11_5_6250211_1201701370515_61956_865'>
									<xmi:Extension extender='MagicDraw UML 15.0' extenderID='MagicDraw UML 15.0'>
										<referenceExtension referentPath='FuGE::Common::Protocol::ProtocolApplication' referentType='Class'/>
									</xmi:Extension>
								</general>
							</generalization>
							<ownedAttribute xmi:type='uml:Property' xmi:id='_15_1_c100302_1215141265500_449431_10257' name='bioTransformationProtocol' visibility='public' type='_15_1_c100302_1215134122562_930976_9594' association='_15_1_c100302_1215141265500_938076_10256'>
								<upperValue xmi:type='uml:LiteralUnlimitedNatural' xmi:id='_15_1_c100302_1215141286093_724876_10307' visibility='public' value='1'/>
								<lowerValue xmi:type='uml:LiteralInteger' xmi:id='_15_1_c100302_1215141286093_731644_10306' visibility='public'/>
							</ownedAttribute>
							<ownedAttribute xmi:type='uml:Property' xmi:id='_15_1_c100302_1216841266078_115584_18835' name='inputSampleSets' visibility='public' aggregation='composite' type='_15_1_c100302_1211642640882_369726_14090' association='_15_1_c100302_1216841266078_242621_18833'>
								<upperValue xmi:type='uml:LiteralUnlimitedNatural' xmi:id='_15_1_c100302_1216841266078_245131_18838' visibility='public' value='-1'/>
								<lowerValue xmi:type='uml:LiteralInteger' xmi:id='_15_1_c100302_1216841266078_735509_18837' visibility='public'/>
							</ownedAttribute>
							<ownedAttribute xmi:type='uml:Property' xmi:id='_15_1_c100302_1216867967531_245026_20258' name='outputDataSets' visibility='public' aggregation='composite' type='_15_1_c100302_1211642668663_915515_14111' association='_15_1_c100302_1216867967531_184087_20256'>
								<upperValue xmi:type='uml:LiteralUnlimitedNatural' xmi:id='_15_1_c100302_1216867967531_644562_20261' visibility='public' value='-1'/>
								<lowerValue xmi:type='uml:LiteralInteger' xmi:id='_15_1_c100302_1216867967531_837186_20260' visibility='public'/>
							</ownedAttribute>
							<ownedAttribute xmi:type='uml:Property' xmi:id='_15_1_c100302_1216867973109_519168_20267' name='inputDataSets' visibility='public' aggregation='composite' type='_15_1_c100302_1211642668663_915515_14111' association='_15_1_c100302_1216867973109_10401_20265'>
								<upperValue xmi:type='uml:LiteralUnlimitedNatural' xmi:id='_15_1_c100302_1216867973109_489023_20270' visibility='public' value='-1'/>
								<lowerValue xmi:type='uml:LiteralInteger' xmi:id='_15_1_c100302_1216867973109_797371_20269' visibility='public'/>
							</ownedAttribute>
							<ownedAttribute xmi:type='uml:Property' xmi:id='_15_1_c100302_1216872504718_124030_3693' name='inputSample' visibility='public' type='_15_0_6910223_1204569796484_269504_1273' association='_15_1_c100302_1216872504718_466134_3692'>
								<upperValue xmi:type='uml:LiteralUnlimitedNatural' xmi:id='_15_1_c100302_1216872521640_250154_3743' visibility='public' value='-1'/>
								<lowerValue xmi:type='uml:LiteralInteger' xmi:id='_15_1_c100302_1216872521640_507258_3742' visibility='public'/>
							</ownedAttribute>
							<ownedAttribute xmi:type='uml:Property' xmi:id='_15_1_c100302_1216873357218_163378_3749' name='outputSample' visibility='public' type='_15_0_6910223_1204569796484_269504_1273' association='_15_1_c100302_1216873357218_512583_3748'>
								<upperValue xmi:type='uml:LiteralUnlimitedNatural' xmi:id='_15_1_c100302_1216873387187_138810_3799' visibility='public' value='-1'/>
								<lowerValue xmi:type='uml:LiteralInteger' xmi:id='_15_1_c100302_1216873387187_330798_3798' visibility='public'/>
							</ownedAttribute>
							<ownedAttribute xmi:type='uml:Property' xmi:id='_15_1_c100302_1216928077125_991721_4343' name='outputData' visibility='public' association='_15_1_c100302_1216928077125_186097_4341'>
								<type xmi:type='uml:Class' href='FuGE-v1-profile.mdzip#_11_5_6250211_1201701369233_439407_552'>
									<xmi:Extension extender='MagicDraw UML 15.0' extenderID='MagicDraw UML 15.0'>
										<referenceExtension referentPath='FuGE::Bio::Data::ExternalData' referentType='Class'/>
									</xmi:Extension>
								</type>
								<upperValue xmi:type='uml:LiteralUnlimitedNatural' xmi:id='_15_1_c100302_1216928077125_855703_4345' visibility='public' value='-1'/>
								<lowerValue xmi:type='uml:LiteralInteger' xmi:id='_15_1_c100302_1216928077125_342125_4344' visibility='public'/>
							</ownedAttribute>
							<ownedAttribute xmi:type='uml:Property' xmi:id='_15_1_c100302_1216928079484_922426_4348' name='inputData' visibility='public' association='_15_1_c100302_1216928079484_841795_4346'>
								<type xmi:type='uml:Class' href='FuGE-v1-profile.mdzip#_11_5_6250211_1201701369233_439407_552'>
									<xmi:Extension extender='MagicDraw UML 15.0' extenderID='MagicDraw UML 15.0'>
										<referenceExtension referentPath='FuGE::Bio::Data::ExternalData' referentType='Class'/>
									</xmi:Extension>
								</type>
								<upperValue xmi:type='uml:LiteralUnlimitedNatural' xmi:id='_15_1_c100302_1216928079484_937110_4350' visibility='public' value='-1'/>
								<lowerValue xmi:type='uml:LiteralInteger' xmi:id='_15_1_c100302_1216928079484_808562_4349' visibility='public'/>
							</ownedAttribute>
							<ownedAttribute xmi:type='uml:Property' xmi:id='_15_0_1_f670367_1219931136221_256103_7103' name='outputSampleSets' visibility='public' aggregation='composite' type='_15_1_c100302_1211642640882_369726_14090' association='_15_0_1_f670367_1219931136221_367577_7101'>
								<upperValue xmi:type='uml:LiteralUnlimitedNatural' xmi:id='_15_0_1_f670367_1219931136221_862461_7106' visibility='public' value='-1'/>
								<lowerValue xmi:type='uml:LiteralInteger' xmi:id='_15_0_1_f670367_1219931136221_987241_7105' visibility='public'/>
							</ownedAttribute>
						</packagedElement>
						<packagedElement xmi:type='uml:Package' xmi:id='_15_1_c100302_1214454569281_928784_4328' name='SET1_Acquisition' visibility='public'>
							<ownedComment xmi:type='uml:Comment' xmi:id='_15_1_c100302_1216404800281_960615_6100' body='ORDER OF PROTOCOLS&#10;&#10;&#10;The order of the application of these Protocols areL&#10;&#10; 1) CreateCocktail&#10; 2) StainSample&#10; 3) Acquitision'>
								<annotatedElement xmi:idref='_15_1_c100302_1214454569281_928784_4328'/>
								<ownedComment xmi:type='uml:Comment' xmi:id='_15_1_c100302_1216404822187_34320_6109'>
									<annotatedElement xmi:idref='_15_1_c100302_1216404800281_960615_6100'/>
								</ownedComment>
							</ownedComment>
							<packagedElement xmi:type='uml:Class' xmi:id='_15_1_c100302_1212632284390_883468_5978' name='CreateCocktailProtocolApplication' visibility='public'>
								<ownedComment xmi:type='uml:Comment' xmi:id='_15_1_c100302_1218055005312_952684_4389' body='CreateCocktailProtocolApplication inherits from BioProtocol, and is the application of the CreateCocktailProtocol.'>
									<annotatedElement xmi:idref='_15_1_c100302_1212632284390_883468_5978'/>
								</ownedComment>
								<generalization xmi:type='uml:Generalization' xmi:id='_15_1_c100302_1215144158078_94801_11847' general='_15_1_c100302_1215134169062_464147_9616'/>
								<ownedAttribute xmi:type='uml:Property' xmi:id='_15_1_c100302_1212637835984_301871_6590' name='createCocktailProtocol' visibility='public' type='_15_1_c100302_1212630238078_286794_5931' association='_15_1_c100302_1212637835984_129010_6589'>
									<upperValue xmi:type='uml:LiteralUnlimitedNatural' xmi:id='_15_1_c100302_1212637903000_693021_6646' visibility='public' value='1'/>
									<lowerValue xmi:type='uml:LiteralInteger' xmi:id='_15_1_c100302_1212637903000_117224_6645' visibility='public' value='1'/>
								</ownedAttribute>
								<ownedAttribute xmi:type='uml:Property' xmi:id='_15_1_c100302_1212638891656_510283_8977' name='outputFluorescentReagentCocktail' visibility='public' type='_15_1_f36035a_1209590554107_103670_2903' association='_15_1_c100302_1212638891656_214755_8976'>
									<upperValue xmi:type='uml:LiteralUnlimitedNatural' xmi:id='_15_1_c100302_1212638917796_2925_9027' visibility='public' value='-1'/>
									<lowerValue xmi:type='uml:LiteralInteger' xmi:id='_15_1_c100302_1212638917796_910861_9026' visibility='public'/>
								</ownedAttribute>
								<ownedAttribute xmi:type='uml:Property' xmi:id='_15_1_c100302_1215111319578_811166_7066' name='inputMaterials' visibility='public' aggregation='composite' type='_15_1_c100302_1215101318484_962445_3341' association='_15_1_c100302_1215111319578_693282_7064'>
									<upperValue xmi:type='uml:LiteralUnlimitedNatural' xmi:id='_15_1_c100302_1215111319578_51860_7068' visibility='public' value='-1'/>
									<lowerValue xmi:type='uml:LiteralInteger' xmi:id='_15_1_c100302_1215111319578_342593_7067' visibility='public'/>
								</ownedAttribute>
								<ownedAttribute xmi:type='uml:Property' xmi:id='_15_1_c100302_1215112019968_234223_7536' name='inputCompleteFluorescentReagent' visibility='public' type='_15_0_6910223_1204571828984_848401_1483' association='_15_1_c100302_1215112019968_81312_7534'>
									<upperValue xmi:type='uml:LiteralUnlimitedNatural' xmi:id='_15_1_c100302_1215112019968_5115_7538' visibility='public' value='-1'/>
									<lowerValue xmi:type='uml:LiteralInteger' xmi:id='_15_1_c100302_1215112019968_229595_7537' visibility='public'/>
								</ownedAttribute>
							</packagedElement>
							<packagedElement xmi:type='uml:Class' xmi:id='_15_1_c100302_1212630238078_286794_5931' name='CreateCocktailProtocol' visibility='public'>
								<ownedComment xmi:type='uml:Comment' xmi:id='_15_1_c100302_1218040280953_110145_3025' body='CreateCocktaiProtocoll inherits from FCM:BioProtocol. This entitity is for capturing the protocol information for creating a cocktail. The intended use is to specify the quantities of fluorescent reagents in a specific cocktail.'>
									<annotatedElement xmi:idref='_15_1_c100302_1212630238078_286794_5931'/>
								</ownedComment>
								<generalization xmi:type='uml:Generalization' xmi:id='_15_1_c100302_1215144128750_55848_11846' general='_15_1_c100302_1215134122562_930976_9594'/>
								<ownedAttribute xmi:type='uml:Property' xmi:id='_15_1_c100302_1212638316125_689554_6651' name='createCocktailActions' visibility='public' aggregation='composite' association='_15_1_c100302_1212638316125_868355_6650'>
									<type xmi:type='uml:Class' href='FuGE-v1-profile.mdzip#_11_5_6250211_1201701370521_877379_882'>
										<xmi:Extension extender='MagicDraw UML 15.0' extenderID='MagicDraw UML 15.0'>
											<referenceExtension referentPath='FuGE::Common::Protocol::GenericAction' referentType='Class'/>
										</xmi:Extension>
									</type>
									<upperValue xmi:type='uml:LiteralUnlimitedNatural' xmi:id='_15_1_c100302_1212638430984_832908_6701' visibility='public' value='-1'/>
									<lowerValue xmi:type='uml:LiteralInteger' xmi:id='_15_1_c100302_1212638430984_664166_6700' visibility='public'/>
								</ownedAttribute>
							</packagedElement>
							<packagedElement xmi:type='uml:Class' xmi:id='_15_1_c100302_1215112166968_135335_7592' name='FluorescentReagentCocktailMeasurement' visibility='public'>
								<ownedComment xmi:type='uml:Comment' xmi:id='_15_1_c100302_1218561208093_166000_9532' body='FluorescentReagentCocktailMeasurement inherits from FuGE::Bio::Materieal::MaterialMeasurement. This entity is used in the StainSample diagram.'>
									<annotatedElement xmi:idref='_15_1_c100302_1215112166968_135335_7592'/>
								</ownedComment>
								<generalization xmi:type='uml:Generalization' xmi:id='_15_1_c100302_1215112201562_311488_7618'>
									<general xmi:type='uml:Class' href='FuGE-v1-profile.mdzip#_11_5_6250211_1201701369847_692985_609'>
										<xmi:Extension extender='MagicDraw UML 15.0' extenderID='MagicDraw UML 15.0'>
											<referenceExtension referentPath='FuGE::Bio::Material::MaterialMeasurement' referentType='Class'/>
										</xmi:Extension>
									</general>
								</generalization>
								<ownedAttribute xmi:type='uml:Property' xmi:id='_15_0_6910223_1215470011093_615476_22617' name='measuredFluorescentReagentCocktail' visibility='public' type='_15_1_f36035a_1209590554107_103670_2903' association='_15_0_6910223_1215470011093_299880_22615'>
									<upperValue xmi:type='uml:LiteralUnlimitedNatural' xmi:id='_15_0_6910223_1215470011093_170566_22619' visibility='public' value='1'/>
									<lowerValue xmi:type='uml:LiteralInteger' xmi:id='_15_0_6910223_1215470011093_217112_22618' visibility='public' value='1'/>
								</ownedAttribute>
								<ownedAttribute xmi:type='uml:Property' xmi:id='_15_1_c100302_1216665381546_618244_2590' name='stainedSampleSet' visibility='public' type='_15_1_c100302_1211642640882_369726_14090' association='_15_1_c100302_1216665381546_714156_2589'>
									<upperValue xmi:type='uml:LiteralUnlimitedNatural' xmi:id='_15_1_c100302_1216665397562_331227_2640' visibility='public' value='1'/>
									<lowerValue xmi:type='uml:LiteralInteger' xmi:id='_15_1_c100302_1216665397562_189718_2639' visibility='public'/>
								</ownedAttribute>
							</packagedElement>
							<packagedElement xmi:type='uml:Class' xmi:id='_15_1_c100302_1215101318484_962445_3341' name='FluorescentReagentMeasurement' visibility='public'>
								<ownedComment xmi:type='uml:Comment' xmi:id='_15_1_c100302_1218561230078_562719_9533' body='FluorescentReagentMeasurement inherist from FuGE::Bio::Material::MaterialMeasurement. This entitiy is used in the CreateCocktail diagram.'>
									<annotatedElement xmi:idref='_15_1_c100302_1215101318484_962445_3341'/>
								</ownedComment>
								<generalization xmi:type='uml:Generalization' xmi:id='_15_1_c100302_1215101416687_317009_3386'>
									<general xmi:type='uml:Class' href='FuGE-v1-profile.mdzip#_11_5_6250211_1201701369847_692985_609'>
										<xmi:Extension extender='MagicDraw UML 15.0' extenderID='MagicDraw UML 15.0'>
											<referenceExtension referentPath='FuGE::Bio::Material::MaterialMeasurement' referentType='Class'/>
										</xmi:Extension>
									</general>
								</generalization>
								<ownedAttribute xmi:type='uml:Property' xmi:id='_15_1_c100302_1215112012515_329719_7531' name='measuredFluorescentReagent' visibility='public' type='_15_0_6910223_1204571828984_848401_1483' association='_15_1_c100302_1215112012515_51929_7529'>
									<upperValue xmi:type='uml:LiteralUnlimitedNatural' xmi:id='_15_1_c100302_1215112012515_186328_7533' visibility='public' value='1'/>
									<lowerValue xmi:type='uml:LiteralInteger' xmi:id='_15_1_c100302_1215112012515_933671_7532' visibility='public' value='1'/>
								</ownedAttribute>
								<ownedAttribute xmi:type='uml:Property' xmi:id='_15_1_c100302_1216664378968_820339_2068' name='stainedSample' visibility='public' type='_15_0_6910223_1204569796484_269504_1273' association='_15_1_c100302_1216664378968_470540_2067'>
									<upperValue xmi:type='uml:LiteralUnlimitedNatural' xmi:id='_15_1_c100302_1216664407234_621235_2118' visibility='public' value='1'/>
									<lowerValue xmi:type='uml:LiteralInteger' xmi:id='_15_1_c100302_1216664407234_254838_2117' visibility='public'/>
								</ownedAttribute>
								<ownedAttribute xmi:type='uml:Property' xmi:id='_15_1_c100302_1216668039296_403555_2807' name='cocktail' visibility='public' type='_15_1_f36035a_1209590554107_103670_2903' association='_15_1_c100302_1216668039296_363733_2806'>
									<upperValue xmi:type='uml:LiteralUnlimitedNatural' xmi:id='_15_1_c100302_1216668056609_401975_2857' visibility='public' value='1'/>
									<lowerValue xmi:type='uml:LiteralInteger' xmi:id='_15_1_c100302_1216668056609_245502_2856' visibility='public'/>
								</ownedAttribute>
							</packagedElement>
							<packagedElement xmi:type='uml:Class' xmi:id='_15_1_c100302_1211566754890_21214_8367' name='AcquisitionProtocolApplication' visibility='public'>
								<ownedComment xmi:type='uml:Comment' xmi:id='_15_1_c100302_1218040370765_653416_3026' body='AcquisitioProtocolApplication inherits from FCM::BioProtocolApplication. This entity records the sample inputs and outputs as well as the data inputs and outputs when running an FCM experiment (AcquisitionProtocol)'>
									<annotatedElement xmi:idref='_15_1_c100302_1211566754890_21214_8367'/>
								</ownedComment>
								<generalization xmi:type='uml:Generalization' xmi:id='_15_1_c100302_1215149903968_121567_6394' general='_15_1_c100302_1215134169062_464147_9616'/>
								<ownedAttribute xmi:type='uml:Property' xmi:id='_15_1_c100302_1211587714062_887774_8934' name='acquisitionProtocol' visibility='public' type='_15_1_c100302_1211566727078_1387_8346' association='_15_1_c100302_1211587714062_610394_8933'>
									<upperValue xmi:type='uml:LiteralUnlimitedNatural' xmi:id='_15_1_c100302_1219760794500_765973_8291' visibility='public' value='1'/>
									<lowerValue xmi:type='uml:LiteralInteger' xmi:id='_15_1_c100302_1219760794484_485920_8290' visibility='public' value='1'/>
								</ownedAttribute>
							</packagedElement>
							<packagedElement xmi:type='uml:Class' xmi:id='_15_1_c100302_1211566727078_1387_8346' name='AcquisitionProtocol' visibility='public'>
								<ownedComment xmi:type='uml:Comment' xmi:id='_15_1_c100302_1218038106953_816472_769' body='AcquisitionProtocol inherits from FCM::BioProtocol. This protocol captures the protocol information needed for running a basic FCM experiment. This protocol was designed not specifically designed for sorting, but may be used as such; output samples MAY be recorded.'>
									<annotatedElement xmi:idref='_15_1_c100302_1211566727078_1387_8346'/>
								</ownedComment>
								<generalization xmi:type='uml:Generalization' xmi:id='_15_1_c100302_1215149900890_849882_6393' general='_15_1_c100302_1215134122562_930976_9594'/>
								<ownedAttribute xmi:type='uml:Property' xmi:id='_15_1_c100302_1213728176156_823634_9863' name='cytometrySoftware' visibility='public' association='_15_1_c100302_1213728176156_505550_9862'>
									<type xmi:type='uml:Class' href='FuGE-v1-profile.mdzip#_11_5_6250211_1201701370521_366736_883'>
										<xmi:Extension extender='MagicDraw UML 15.0' extenderID='MagicDraw UML 15.0'>
											<referenceExtension referentPath='FuGE::Common::Protocol::GenericSoftware' referentType='Class'/>
										</xmi:Extension>
									</type>
									<upperValue xmi:type='uml:LiteralUnlimitedNatural' xmi:id='_15_1_c100302_1213728240765_964336_9913' visibility='public' value='-1'/>
									<lowerValue xmi:type='uml:LiteralInteger' xmi:id='_15_1_c100302_1213728240765_813056_9912' visibility='public'/>
								</ownedAttribute>
								<ownedAttribute xmi:type='uml:Property' xmi:id='_15_1_c100302_1214501345265_623255_3650' name='cytometerEquipment' visibility='public' type='_11_5_6250211_1201703071211_142532_235' association='_15_1_c100302_1214501345265_624187_3649'>
									<upperValue xmi:type='uml:LiteralUnlimitedNatural' xmi:id='_15_1_c100302_1214501367609_333607_3700' visibility='public' value='-1'/>
									<lowerValue xmi:type='uml:LiteralInteger' xmi:id='_15_1_c100302_1214501367609_19235_3699' visibility='public'/>
								</ownedAttribute>
							</packagedElement>
							<packagedElement xmi:type='uml:Class' xmi:id='_15_1_c100302_1213584228328_428806_3314' name='StainSampleProtocolApplication' visibility='public'>
								<ownedComment xmi:type='uml:Comment' xmi:id='_15_1_c100302_1218561734343_717567_9535' body='StainSampleProtocolApplication inherits from FuGE::Common::Protocol::ProtocolApplication, and is the application of the CreateCocktailProtocol.'>
									<annotatedElement xmi:idref='_15_1_c100302_1213584228328_428806_3314'/>
								</ownedComment>
								<generalization xmi:type='uml:Generalization' xmi:id='_15_1_c100302_1215148732734_276237_5490' general='_15_1_c100302_1215134169062_464147_9616'/>
								<ownedAttribute xmi:type='uml:Property' xmi:id='_15_1_c100302_1213584987046_240411_3489' name='stainSampleProtocol' visibility='public' type='_15_1_c100302_1213584192078_797258_3292' association='_15_1_c100302_1213584987046_507372_3488'>
									<upperValue xmi:type='uml:LiteralUnlimitedNatural' xmi:id='_15_1_c100302_1213585051234_748470_3541' visibility='public' value='1'/>
									<lowerValue xmi:type='uml:LiteralInteger' xmi:id='_15_1_c100302_1213585051234_483040_3540' visibility='public' value='1'/>
								</ownedAttribute>
								<ownedAttribute xmi:type='uml:Property' xmi:id='_15_1_c100302_1215112189640_588341_7614' name='inputFluorescentReagentCocktail' visibility='public' aggregation='composite' type='_15_1_c100302_1215112166968_135335_7592' association='_15_1_c100302_1215112189640_772335_7612'>
									<upperValue xmi:type='uml:LiteralUnlimitedNatural' xmi:id='_15_1_c100302_1216407518140_451148_9532' visibility='public' value='-1'/>
									<lowerValue xmi:type='uml:LiteralInteger' xmi:id='_15_1_c100302_1216407518140_895016_9531' visibility='public'/>
								</ownedAttribute>
								<ownedAttribute xmi:type='uml:Property' xmi:id='_15_1_c100302_1215115533421_664430_9008' name='inputCompleteFluorescentReagent' visibility='public' type='_15_0_6910223_1204571828984_848401_1483' association='_15_1_c100302_1215115533421_434918_9007'>
									<upperValue xmi:type='uml:LiteralUnlimitedNatural' xmi:id='_15_1_c100302_1215115561625_987468_9058' visibility='public' value='-1'/>
									<lowerValue xmi:type='uml:LiteralInteger' xmi:id='_15_1_c100302_1215115561625_992668_9057' visibility='public'/>
								</ownedAttribute>
								<ownedAttribute xmi:type='uml:Property' xmi:id='_15_1_c100302_1215115640390_27332_9066' name='inputFluorescentReagent' visibility='public' aggregation='composite' type='_15_1_c100302_1215101318484_962445_3341' association='_15_1_c100302_1215115640390_115587_9065'>
									<upperValue xmi:type='uml:LiteralUnlimitedNatural' xmi:id='_15_1_c100302_1215115654906_858282_9116' visibility='public' value='-1'/>
									<lowerValue xmi:type='uml:LiteralInteger' xmi:id='_15_1_c100302_1215115654906_819908_9115' visibility='public'/>
								</ownedAttribute>
								<ownedAttribute xmi:type='uml:Property' xmi:id='_15_0_6910223_1215470001500_356025_22612' name='inputCompleteFluorescentReagentCocktail' visibility='public' type='_15_1_f36035a_1209590554107_103670_2903' association='_15_0_6910223_1215470001500_582624_22610'>
									<upperValue xmi:type='uml:LiteralUnlimitedNatural' xmi:id='_15_0_6910223_1215471298562_743107_26907' visibility='public' value='-1'/>
									<lowerValue xmi:type='uml:LiteralInteger' xmi:id='_15_0_6910223_1215471298562_551336_26906' visibility='public'/>
								</ownedAttribute>
							</packagedElement>
							<packagedElement xmi:type='uml:Class' xmi:id='_15_1_c100302_1213584192078_797258_3292' name='StainSampleProtocol' visibility='public'>
								<ownedComment xmi:type='uml:Comment' xmi:id='_15_1_c100302_1218561469734_65661_9534' body='SampleStainProtocol inherits from FuGE::Common::Protocol::Protocol. This Protocol captures the information required for describing Sample staining, which includes controls and biological samples.'>
									<annotatedElement xmi:idref='_15_1_c100302_1213584192078_797258_3292'/>
								</ownedComment>
								<generalization xmi:type='uml:Generalization' xmi:id='_15_1_c100302_1215148727421_641626_5489' general='_15_1_c100302_1215134122562_930976_9594'/>
								<ownedAttribute xmi:type='uml:Property' xmi:id='_15_1_c100302_1215143218109_502445_10995' name='stainSampleAction' visibility='public' aggregation='composite' association='_15_1_c100302_1215143218109_648371_10993'>
									<type xmi:type='uml:Class' href='FuGE-v1-profile.mdzip#_11_5_6250211_1201701370521_877379_882'>
										<xmi:Extension extender='MagicDraw UML 15.0' extenderID='MagicDraw UML 15.0'>
											<referenceExtension referentPath='FuGE::Common::Protocol::GenericAction' referentType='Class'/>
										</xmi:Extension>
									</type>
									<upperValue xmi:type='uml:LiteralUnlimitedNatural' xmi:id='_15_1_c100302_1215143218109_631921_10997' visibility='public' value='-1'/>
									<lowerValue xmi:type='uml:LiteralInteger' xmi:id='_15_1_c100302_1215143218109_67288_10996' visibility='public'/>
								</ownedAttribute>
							</packagedElement>
							<packagedElement xmi:type='uml:Association' xmi:id='_15_1_c100302_1215115533421_434918_9007' name='InputCompleteFluorescentReagent' visibility='public'>
								<memberEnd xmi:idref='_15_1_c100302_1215115533421_664430_9008'/>
								<memberEnd xmi:idref='_15_1_c100302_1215115533421_357859_9009'/>
								<ownedEnd xmi:type='uml:Property' xmi:id='_15_1_c100302_1215115533421_357859_9009' visibility='private' type='_15_1_c100302_1213584228328_428806_3314' association='_15_1_c100302_1215115533421_434918_9007'/>
							</packagedElement>
							<packagedElement xmi:type='uml:Association' xmi:id='_15_1_c100302_1215115640390_115587_9065' name='InputFluorescentReagent' visibility='public'>
								<memberEnd xmi:idref='_15_1_c100302_1215115640390_27332_9066'/>
								<memberEnd xmi:idref='_15_1_c100302_1215115640390_203950_9067'/>
								<ownedEnd xmi:type='uml:Property' xmi:id='_15_1_c100302_1215115640390_203950_9067' visibility='private' type='_15_1_c100302_1213584228328_428806_3314' association='_15_1_c100302_1215115640390_115587_9065'/>
							</packagedElement>
							<packagedElement xmi:type='uml:Association' xmi:id='_15_1_c100302_1215134708671_225056_9988' name='BioProtocolActions' visibility='public'>
								<memberEnd xmi:idref='_15_1_c100302_1215134708671_205139_9989'/>
								<memberEnd xmi:idref='_15_1_c100302_1215134708671_721527_9990'/>
								<ownedEnd xmi:type='uml:Property' xmi:id='_15_1_c100302_1215134708671_721527_9990' visibility='private' type='_15_1_c100302_1215134122562_930976_9594' association='_15_1_c100302_1215134708671_225056_9988'/>
							</packagedElement>
							<packagedElement xmi:type='uml:Association' xmi:id='_15_1_c100302_1215140781859_106672_10199' name='BioParameters' visibility='public'>
								<memberEnd xmi:idref='_15_1_c100302_1215140781859_58467_10200'/>
								<memberEnd xmi:idref='_15_1_c100302_1215140781859_678641_10201'/>
								<ownedEnd xmi:type='uml:Property' xmi:id='_15_1_c100302_1215140781859_678641_10201' visibility='private' type='_15_1_c100302_1215134511375_665199_9892' association='_15_1_c100302_1215140781859_106672_10199'/>
							</packagedElement>
							<packagedElement xmi:type='uml:Association' xmi:id='_15_1_c100302_1215141265500_938076_10256' name='BioTransormationProtocol' visibility='public'>
								<memberEnd xmi:idref='_15_1_c100302_1215141265500_449431_10257'/>
								<memberEnd xmi:idref='_15_1_c100302_1215141265500_857391_10258'/>
								<ownedEnd xmi:type='uml:Property' xmi:id='_15_1_c100302_1215141265500_857391_10258' visibility='private' type='_15_1_c100302_1215134169062_464147_9616' association='_15_1_c100302_1215141265500_938076_10256'>
									<upperValue xmi:type='uml:LiteralUnlimitedNatural' xmi:id='_15_1_c100302_1215141290421_649952_10309' visibility='public' value='-1'/>
									<lowerValue xmi:type='uml:LiteralInteger' xmi:id='_15_1_c100302_1215141290421_341822_10308' visibility='public'/>
								</ownedEnd>
							</packagedElement>
							<packagedElement xmi:type='uml:Association' xmi:id='_15_1_c100302_1215143989062_945926_11373' name='GenericEquipment' visibility='public'>
								<memberEnd xmi:idref='_15_1_c100302_1215143989062_256440_11374'/>
								<memberEnd xmi:idref='_15_1_c100302_1215143989062_576373_11375'/>
								<ownedEnd xmi:type='uml:Property' xmi:id='_15_1_c100302_1215143989062_576373_11375' visibility='private' type='_15_1_c100302_1215134122562_930976_9594' association='_15_1_c100302_1215143989062_945926_11373'/>
							</packagedElement>
							<packagedElement xmi:type='uml:Association' xmi:id='_15_0_6910223_1215470011093_299880_22615' name='MeasuredFluorescentReagentCocktail' visibility='public'>
								<memberEnd xmi:idref='_15_0_6910223_1215470011093_615476_22617'/>
								<memberEnd xmi:idref='_15_0_6910223_1215470011093_197678_22616'/>
								<ownedEnd xmi:type='uml:Property' xmi:id='_15_0_6910223_1215470011093_197678_22616' visibility='private' type='_15_1_c100302_1215112166968_135335_7592' association='_15_0_6910223_1215470011093_299880_22615'/>
							</packagedElement>
							<packagedElement xmi:type='uml:Association' xmi:id='_15_1_c100302_1216664378968_470540_2067' name='Sample' visibility='public'>
								<memberEnd xmi:idref='_15_1_c100302_1216664378968_820339_2068'/>
								<memberEnd xmi:idref='_15_1_c100302_1216664378968_331131_2069'/>
								<ownedEnd xmi:type='uml:Property' xmi:id='_15_1_c100302_1216664378968_331131_2069' visibility='private' type='_15_1_c100302_1215101318484_962445_3341' association='_15_1_c100302_1216664378968_470540_2067'/>
							</packagedElement>
							<packagedElement xmi:type='uml:Association' xmi:id='_15_1_c100302_1216665381546_714156_2589' name='SampleSet' visibility='public'>
								<memberEnd xmi:idref='_15_1_c100302_1216665381546_618244_2590'/>
								<memberEnd xmi:idref='_15_1_c100302_1216665381546_418192_2591'/>
								<ownedEnd xmi:type='uml:Property' xmi:id='_15_1_c100302_1216665381546_418192_2591' visibility='private' type='_15_1_c100302_1215112166968_135335_7592' association='_15_1_c100302_1216665381546_714156_2589'/>
							</packagedElement>
							<packagedElement xmi:type='uml:Association' xmi:id='_15_1_c100302_1216668039296_363733_2806' name='Cocktail' visibility='public'>
								<memberEnd xmi:idref='_15_1_c100302_1216668039296_403555_2807'/>
								<memberEnd xmi:idref='_15_1_c100302_1216668039296_398796_2808'/>
								<ownedEnd xmi:type='uml:Property' xmi:id='_15_1_c100302_1216668039296_398796_2808' visibility='private' type='_15_1_c100302_1215101318484_962445_3341' association='_15_1_c100302_1216668039296_363733_2806'/>
							</packagedElement>
							<packagedElement xmi:type='uml:Association' xmi:id='_15_1_c100302_1216841266078_242621_18833' name='InputSampleSets' visibility='public'>
								<memberEnd xmi:idref='_15_1_c100302_1216841266078_115584_18835'/>
								<memberEnd xmi:idref='_15_1_c100302_1216841266078_769064_18834'/>
								<ownedEnd xmi:type='uml:Property' xmi:id='_15_1_c100302_1216841266078_769064_18834' visibility='private' type='_15_1_c100302_1215134169062_464147_9616' association='_15_1_c100302_1216841266078_242621_18833'/>
							</packagedElement>
						</packagedElement>
						<packagedElement xmi:type='uml:Class' xmi:id='_15_1_c100302_1211642640882_369726_14090' name='SampleSet' visibility='public'>
							<ownedComment xmi:type='uml:Comment' xmi:id='_15_1_c100302_1218034207109_269930_768' body='Sample Set inherits from FuGE::Identifiable. A sample set is a name entity with an identifier, a container for a collection of samples that are related to each other in some way. For example, a set of bead control samples, where the lot number needs recording, or a dilution series, or a series of samples belonging to a particular assay run. SampleSet SHALL NOT be subclassed any further.'>
								<annotatedElement xmi:idref='_15_1_c100302_1211642640882_369726_14090'/>
							</ownedComment>
							<generalization xmi:type='uml:Generalization' xmi:id='_15_1_c100302_1211732566031_593899_14775'>
								<general xmi:type='uml:Class' href='FuGE-v1-profile.mdzip#_11_5_6250211_1201701366544_488604_290'>
									<xmi:Extension extender='MagicDraw UML 15.0' extenderID='MagicDraw UML 15.0'>
										<referenceExtension referentPath='FuGE::Common::Identifiable' referentType='Class'/>
									</xmi:Extension>
								</general>
							</generalization>
							<ownedAttribute xmi:type='uml:Property' xmi:id='_15_1_c100302_1216841293250_460389_18865' name='sample' visibility='public' type='_15_0_6910223_1204569796484_269504_1273' association='_15_1_c100302_1216841293250_277287_18863'>
								<upperValue xmi:type='uml:LiteralUnlimitedNatural' xmi:id='_15_1_c100302_1216841293250_628594_18867' visibility='public' value='-1'/>
								<lowerValue xmi:type='uml:LiteralInteger' xmi:id='_15_1_c100302_1216841293250_74344_18866' visibility='public'/>
							</ownedAttribute>
						</packagedElement>
						<packagedElement xmi:type='uml:Association' xmi:id='_15_1_c100302_1216644171359_716077_2540' name='ChildBioProtocol' visibility='public'>
							<memberEnd xmi:idref='_15_1_c100302_1216644171359_758762_2541'/>
							<memberEnd xmi:idref='_15_1_c100302_1216644171359_579946_2542'/>
							<ownedEnd xmi:type='uml:Property' xmi:id='_15_1_c100302_1216644171359_579946_2542' visibility='private' type='_15_1_c100302_1215134511375_665199_9892' association='_15_1_c100302_1216644171359_716077_2540'/>
						</packagedElement>
						<packagedElement xmi:type='uml:Association' xmi:id='_15_1_c100302_1216872504718_466134_3692' name='InputSamples' visibility='public'>
							<memberEnd xmi:idref='_15_1_c100302_1216872504718_124030_3693'/>
							<memberEnd xmi:idref='_15_1_c100302_1216872504718_285984_3694'/>
							<ownedEnd xmi:type='uml:Property' xmi:id='_15_1_c100302_1216872504718_285984_3694' visibility='private' type='_15_1_c100302_1215134169062_464147_9616' association='_15_1_c100302_1216872504718_466134_3692'/>
						</packagedElement>
						<packagedElement xmi:type='uml:Association' xmi:id='_15_1_c100302_1216873357218_512583_3748' name='OutputSamples' visibility='public'>
							<memberEnd xmi:idref='_15_1_c100302_1216873357218_163378_3749'/>
							<memberEnd xmi:idref='_15_1_c100302_1216873357218_294178_3750'/>
							<ownedEnd xmi:type='uml:Property' xmi:id='_15_1_c100302_1216873357218_294178_3750' visibility='private' type='_15_1_c100302_1215134169062_464147_9616' association='_15_1_c100302_1216873357218_512583_3748'/>
						</packagedElement>
						<packagedElement xmi:type='uml:Association' xmi:id='_15_1_c100302_1216928077125_186097_4341' name='OutputData' visibility='public'>
							<memberEnd xmi:idref='_15_1_c100302_1216928077125_991721_4343'/>
							<memberEnd xmi:idref='_15_1_c100302_1216928077125_79132_4342'/>
							<ownedEnd xmi:type='uml:Property' xmi:id='_15_1_c100302_1216928077125_79132_4342' visibility='private' type='_15_1_c100302_1215134169062_464147_9616' association='_15_1_c100302_1216928077125_186097_4341'/>
						</packagedElement>
						<packagedElement xmi:type='uml:Association' xmi:id='_15_1_c100302_1216928079484_841795_4346' name='InputData' visibility='public'>
							<memberEnd xmi:idref='_15_1_c100302_1216928079484_922426_4348'/>
							<memberEnd xmi:idref='_15_1_c100302_1216928079484_525693_4347'/>
							<ownedEnd xmi:type='uml:Property' xmi:id='_15_1_c100302_1216928079484_525693_4347' visibility='private' type='_15_1_c100302_1215134169062_464147_9616' association='_15_1_c100302_1216928079484_841795_4346'/>
						</packagedElement>
					</packagedElement>
					<packagedElement xmi:type='uml:Association' xmi:id='_15_0_6910223_1215466828843_923341_12797' name='OpticalPathDescription' visibility='public'>
						<memberEnd xmi:idref='_15_0_6910223_1215466828921_624095_12799'/>
						<memberEnd xmi:idref='_15_0_6910223_1215466828843_784705_12798'/>
						<ownedEnd xmi:type='uml:Property' xmi:id='_15_0_6910223_1215466828843_784705_12798' visibility='private' type='_11_5_6250211_1201703071211_142532_235' association='_15_0_6910223_1215466828843_923341_12797'/>
					</packagedElement>
					<packagedElement xmi:type='uml:Association' xmi:id='_15_0_6910223_1215466837843_790909_12804' name='OtherInformation' visibility='public'>
						<memberEnd xmi:idref='_15_0_6910223_1215466837843_129136_12806'/>
						<memberEnd xmi:idref='_15_0_6910223_1215466837843_203205_12805'/>
						<ownedEnd xmi:type='uml:Property' xmi:id='_15_0_6910223_1215466837843_203205_12805' visibility='private' type='_11_5_6250211_1201703071211_142532_235' association='_15_0_6910223_1215466837843_790909_12804'/>
					</packagedElement>
					<packagedElement xmi:type='uml:Association' xmi:id='_15_0_6910223_1215466850203_591752_12811' name='ExcitationOpticsConfiguration' visibility='public'>
						<memberEnd xmi:idref='_15_0_6910223_1215466850203_694918_12813'/>
						<memberEnd xmi:idref='_15_0_6910223_1215466850203_833335_12812'/>
						<ownedEnd xmi:type='uml:Property' xmi:id='_15_0_6910223_1215466850203_833335_12812' visibility='private' type='_11_5_6250211_1201703071211_142532_235' association='_15_0_6910223_1215466850203_591752_12811'/>
					</packagedElement>
					<packagedElement xmi:type='uml:Association' xmi:id='_15_0_6910223_1215466945359_590694_12833' name='OpticalFilters' visibility='public'>
						<memberEnd xmi:idref='_15_0_6910223_1215466945359_316436_12835'/>
						<memberEnd xmi:idref='_15_0_6910223_1215466945359_389154_12834'/>
						<ownedEnd xmi:type='uml:Property' xmi:id='_15_0_6910223_1215466945359_389154_12834' visibility='private' type='_15_0_1_f36035a_1207854277743_807830_11116' association='_15_0_6910223_1215466945359_590694_12833'/>
					</packagedElement>
					<packagedElement xmi:type='uml:Association' xmi:id='_15_0_6910223_1215466949812_83855_12838' name='OpticalDetectors' visibility='public'>
						<memberEnd xmi:idref='_15_0_6910223_1215466949812_394377_12840'/>
						<memberEnd xmi:idref='_15_0_6910223_1215466949812_956130_12839'/>
						<ownedEnd xmi:type='uml:Property' xmi:id='_15_0_6910223_1215466949812_956130_12839' visibility='private' type='_15_0_1_f36035a_1207854277743_807830_11116' association='_15_0_6910223_1215466949812_83855_12838'/>
					</packagedElement>
					<packagedElement xmi:type='uml:Association' xmi:id='_15_0_6910223_1215466955875_911466_12843' name='LightSources' visibility='public'>
						<memberEnd xmi:idref='_15_0_6910223_1215466955875_457750_12845'/>
						<memberEnd xmi:idref='_15_0_6910223_1215466955875_441674_12844'/>
						<ownedEnd xmi:type='uml:Property' xmi:id='_15_0_6910223_1215466955875_441674_12844' visibility='private' type='_15_0_1_f36035a_1207854277743_807830_11116' association='_15_0_6910223_1215466955875_911466_12843'/>
					</packagedElement>
					<packagedElement xmi:type='uml:Association' xmi:id='_15_0_6910223_1215466967703_359037_12853' name='OtherComponent' visibility='public'>
						<memberEnd xmi:idref='_15_0_6910223_1215466967703_870327_12855'/>
						<memberEnd xmi:idref='_15_0_6910223_1215466967703_592157_12854'/>
						<ownedEnd xmi:type='uml:Property' xmi:id='_15_0_6910223_1215466967703_592157_12854' visibility='private' type='_15_0_1_f36035a_1207854277743_807830_11116' association='_15_0_6910223_1215466967703_359037_12853'/>
					</packagedElement>
					<packagedElement xmi:type='uml:Association' xmi:id='_15_0_6910223_1215470001500_582624_22610' name='InputCompleteFluorescentReagentCocktail' visibility='public'>
						<memberEnd xmi:idref='_15_0_6910223_1215470001500_356025_22612'/>
						<memberEnd xmi:idref='_15_0_6910223_1215470001500_88155_22611'/>
						<ownedEnd xmi:type='uml:Property' xmi:id='_15_0_6910223_1215470001500_88155_22611' visibility='private' type='_15_1_c100302_1213584228328_428806_3314' association='_15_0_6910223_1215470001500_582624_22610'/>
					</packagedElement>
					<packagedElement xmi:type='uml:Association' xmi:id='_15_1_c100302_1216841293250_277287_18863' name='Sample' visibility='public'>
						<memberEnd xmi:idref='_15_1_c100302_1216841293250_460389_18865'/>
						<memberEnd xmi:idref='_15_1_c100302_1216841293250_525259_18864'/>
						<ownedEnd xmi:type='uml:Property' xmi:id='_15_1_c100302_1216841293250_525259_18864' visibility='private' type='_15_1_c100302_1211642640882_369726_14090' association='_15_1_c100302_1216841293250_277287_18863'/>
					</packagedElement>
					<packagedElement xmi:type='uml:Association' xmi:id='_15_1_c100302_1216867967531_184087_20256' name='OutputDataSets' visibility='public'>
						<memberEnd xmi:idref='_15_1_c100302_1216867967531_245026_20258'/>
						<memberEnd xmi:idref='_15_1_c100302_1216867967531_51760_20257'/>
						<ownedEnd xmi:type='uml:Property' xmi:id='_15_1_c100302_1216867967531_51760_20257' visibility='private' type='_15_1_c100302_1215134169062_464147_9616' association='_15_1_c100302_1216867967531_184087_20256'/>
					</packagedElement>
					<packagedElement xmi:type='uml:Association' xmi:id='_15_1_c100302_1216867973109_10401_20265' name='InputDataSets' visibility='public'>
						<memberEnd xmi:idref='_15_1_c100302_1216867973109_519168_20267'/>
						<memberEnd xmi:idref='_15_1_c100302_1216867973109_235163_20266'/>
						<ownedEnd xmi:type='uml:Property' xmi:id='_15_1_c100302_1216867973109_235163_20266' visibility='private' type='_15_1_c100302_1215134169062_464147_9616' association='_15_1_c100302_1216867973109_10401_20265'/>
					</packagedElement>
					<packagedElement xmi:type='uml:Association' xmi:id='_15_0_1_f670367_1219931136221_367577_7101' name='OutputSampleSets' visibility='public'>
						<memberEnd xmi:idref='_15_0_1_f670367_1219931136221_256103_7103'/>
						<memberEnd xmi:idref='_15_0_1_f670367_1219931136221_253603_7102'/>
						<ownedEnd xmi:type='uml:Property' xmi:id='_15_0_1_f670367_1219931136221_253603_7102' visibility='private' type='_15_1_c100302_1215134169062_464147_9616' association='_15_0_1_f670367_1219931136221_367577_7101'/>
					</packagedElement>
				</packagedElement>
			</packagedElement>
			<packagedElement xmi:type='uml:Package' xmi:id='_15_0_1_f36035a_1203018056703_27953_707' name='Bio' visibility='public'>
				<packagedElement xmi:type='uml:Package' xmi:id='_15_0_1_f36035a_1203018069758_379680_708' name='Data' visibility='public'>
					<packagedElement xmi:type='uml:Class' xmi:id='_15_0_1_f36035a_1203018338575_334936_554' name='ListModeDataFile' visibility='public'>
						<ownedComment xmi:type='uml:Comment' xmi:id='_15_1_c100302_1217355778640_405397_1642' body='A list mode data file is a file containing an ordered list of events. FCS&#10;files contain either list mode data or histograms. List mode data may&#10;also be stored as simple spreadsheet files, e.g., CSV files.&#10;&#10;Ref p2, section 4.1MIFlowCyt v. 1.0'>
							<annotatedElement xmi:idref='_15_0_1_f36035a_1203018338575_334936_554'/>
						</ownedComment>
						<generalization xmi:type='uml:Generalization' xmi:id='_15_0_1_f36035a_1203018460917_28213_598'>
							<general xmi:type='uml:Class' href='FuGE-v1-profile.mdzip#_11_5_6250211_1201701369233_439407_552'>
								<xmi:Extension extender='MagicDraw UML 15.0' extenderID='MagicDraw UML 15.0'>
									<referenceExtension referentPath='FuGE::Bio::Data::ExternalData' referentType='Class'/>
								</xmi:Extension>
							</general>
						</generalization>
						<ownedAttribute xmi:type='uml:Property' xmi:id='_15_0_6910223_1215470222109_745781_26903' name='sample' visibility='public' type='_15_0_6910223_1204569796484_269504_1273' association='_15_0_6910223_1215470222109_681101_26901'>
							<upperValue xmi:type='uml:LiteralUnlimitedNatural' xmi:id='_15_1_c100302_1218554171718_297663_7449' visibility='public' value='-1'/>
							<lowerValue xmi:type='uml:LiteralInteger' xmi:id='_15_1_c100302_1218554171718_702958_7448' visibility='public'/>
						</ownedAttribute>
					</packagedElement>
					<packagedElement xmi:type='uml:Association' xmi:id='_15_0_6910223_1215470222109_681101_26901' name='Sample' visibility='public'>
						<memberEnd xmi:idref='_15_0_6910223_1215470222109_745781_26903'/>
						<memberEnd xmi:idref='_15_0_6910223_1215470222109_109462_26902'/>
						<ownedEnd xmi:type='uml:Property' xmi:id='_15_0_6910223_1215470222109_109462_26902' visibility='private' type='_15_0_1_f36035a_1203018338575_334936_554' association='_15_0_6910223_1215470222109_681101_26901'/>
					</packagedElement>
				</packagedElement>
				<packagedElement xmi:type='uml:Package' xmi:id='_15_0_6910223_1204568471796_578412_742' name='Material' visibility='public'>
					<packagedElement xmi:type='uml:Class' xmi:id='_15_0_6910223_1204569796484_269504_1273' name='Sample' visibility='public'>
						<ownedComment xmi:type='uml:Comment' xmi:id='_15_1_c100302_1217356245828_349989_2300' body='&lt;html&gt;&#10;  &lt;head&gt;&#10;    &#10;  &lt;/head&gt;&#10;  &lt;body&gt;&#10;    &lt;p&gt;&#10;      A description of the biological sample shall be provided, including the &#10;      sample type, if relevant (e.g., C57BL/6 spleen, purified CD4+ &#10;      lymphocytes, BALB/c thymocyte DNA, control patient PBMCs, protein lysate &#10;      from lung cancer biopsy, peripheral blood from patient with Type I &#10;      diabetes, liver biopsy, etc.).&#10;    &lt;/p&gt;&#10;    &lt;p&gt;&#10;      &#10;    &lt;/p&gt;&#10;    &lt;p&gt;&#10;      Mandatory information: see MIFlowCyt v. 1.0 or &#10;      MIFlowCyt_Summary_&amp;lt;XXXX-XX-XX&amp;gt;.pdf&#10;    &lt;/p&gt;&#10;  &lt;/body&gt;&#10;&lt;/html&gt;&#10;'>
							<annotatedElement xmi:idref='_15_0_6910223_1204569796484_269504_1273'/>
						</ownedComment>
						<generalization xmi:type='uml:Generalization' xmi:id='_15_0_6910223_1204570362609_305366_1295'>
							<general xmi:type='uml:Class' href='FuGE-v1-profile.mdzip#_11_5_6250211_1201701369846_489591_608'>
								<xmi:Extension extender='MagicDraw UML 15.0' extenderID='MagicDraw UML 15.0'>
									<referenceExtension referentPath='FuGE::Bio::Material::Material' referentType='Class'/>
								</xmi:Extension>
							</general>
						</generalization>
						<ownedAttribute xmi:type='uml:Property' xmi:id='_15_0_6910223_1204570468687_210034_1346' name='subType' visibility='public' association='_15_0_6910223_1204570468687_508796_1345'>
							<type xmi:type='uml:Class' href='FuGE-v1-profile.mdzip#_11_5_6250211_1201701371970_519197_1059'>
								<xmi:Extension extender='MagicDraw UML 15.0' extenderID='MagicDraw UML 15.0'>
									<referenceExtension referentPath='FuGE::Common::Ontology::OntologyTerm' referentType='Class'/>
								</xmi:Extension>
							</type>
							<upperValue xmi:type='uml:LiteralUnlimitedNatural' xmi:id='_15_0_6910223_1204570625937_866923_1397' visibility='public' value='-1'/>
							<lowerValue xmi:type='uml:LiteralInteger' xmi:id='_15_0_6910223_1204570625937_121970_1396' visibility='public'/>
						</ownedAttribute>
						<ownedAttribute xmi:type='uml:Property' xmi:id='_15_0_6910223_1204571745640_804596_1428' name='sourceOrganism' visibility='public' type='_15_0_6910223_1204571642140_342701_1403' association='_15_0_6910223_1204571745640_362346_1427'>
							<upperValue xmi:type='uml:LiteralUnlimitedNatural' xmi:id='_15_0_6910223_1204572481109_448675_1568' visibility='public' value='-1'/>
							<lowerValue xmi:type='uml:LiteralInteger' xmi:id='_15_0_6910223_1204572481109_311528_1567' visibility='public'/>
						</ownedAttribute>
						<ownedAttribute xmi:type='uml:Property' xmi:id='_15_1_c100302_1211378721312_293487_5955' name='sourceMaterial' visibility='public' type='_15_0_6910223_1204569796484_269504_1273' association='_15_1_c100302_1211378721312_576005_5954'>
							<upperValue xmi:type='uml:LiteralUnlimitedNatural' xmi:id='_15_1_c100302_1218554666718_932030_7451' visibility='public' value='-1'/>
							<lowerValue xmi:type='uml:LiteralInteger' xmi:id='_15_1_c100302_1218554666718_186038_7450' visibility='public'/>
						</ownedAttribute>
						<ownedAttribute xmi:type='uml:Property' xmi:id='_15_1_c100302_1211502685812_791700_8234' name='otherInformation' visibility='public' aggregation='composite' association='_15_1_c100302_1211502685812_189520_8233'>
							<type xmi:type='uml:Class' href='FuGE-v1-profile.mdzip#_11_5_6250211_1201701370384_505855_821'>
								<xmi:Extension extender='MagicDraw UML 15.0' extenderID='MagicDraw UML 15.0'>
									<referenceExtension referentPath='FuGE::Common::Description::Description' referentType='Class'/>
								</xmi:Extension>
							</type>
							<upperValue xmi:type='uml:LiteralUnlimitedNatural' xmi:id='_15_1_c100302_1211502715421_873711_8284' visibility='public' value='-1'/>
							<lowerValue xmi:type='uml:LiteralInteger' xmi:id='_15_1_c100302_1211502715421_527132_8283' visibility='public'/>
						</ownedAttribute>
					</packagedElement>
					<packagedElement xmi:type='uml:Association' xmi:id='_15_0_6910223_1204570468687_508796_1345' name='SubType' visibility='public'>
						<memberEnd xmi:idref='_15_0_6910223_1204570468687_210034_1346'/>
						<memberEnd xmi:idref='_15_0_6910223_1204570468687_85341_1347'/>
						<ownedEnd xmi:type='uml:Property' xmi:id='_15_0_6910223_1204570468687_85341_1347' visibility='public' type='_15_0_6910223_1204569796484_269504_1273' association='_15_0_6910223_1204570468687_508796_1345'/>
					</packagedElement>
					<packagedElement xmi:type='uml:Class' xmi:id='_15_0_6910223_1204571642140_342701_1403' name='Organism' visibility='public'>
						<generalization xmi:type='uml:Generalization' xmi:id='_15_0_6910223_1204577005312_913490_2430'>
							<general xmi:type='uml:Class' href='FuGE-v1-profile.mdzip#_11_5_6250211_1201701369846_489591_608'>
								<xmi:Extension extender='MagicDraw UML 15.0' extenderID='MagicDraw UML 15.0'>
									<referenceExtension referentPath='FuGE::Bio::Material::Material' referentType='Class'/>
								</xmi:Extension>
							</general>
						</generalization>
						<ownedAttribute xmi:type='uml:Property' xmi:id='_15_1_f36035a_1209428849115_438403_2925' name='age' visibility='public' aggregation='composite' association='_15_1_f36035a_1209428849114_783513_2924'>
							<type xmi:type='uml:Class' href='FuGE-v1-profile.mdzip#_11_5_6250211_1201701372116_631414_1145'>
								<xmi:Extension extender='MagicDraw UML 15.0' extenderID='MagicDraw UML 15.0'>
									<referenceExtension referentPath='FuGE::Common::Measurement::AtomicValue' referentType='Class'/>
								</xmi:Extension>
							</type>
							<upperValue xmi:type='uml:LiteralUnlimitedNatural' xmi:id='_15_1_f36035a_1209428883470_6979_2975' visibility='public' value='1'/>
							<lowerValue xmi:type='uml:LiteralInteger' xmi:id='_15_1_f36035a_1209428883470_996046_2974' visibility='public'/>
						</ownedAttribute>
						<ownedAttribute xmi:type='uml:Property' xmi:id='_15_1_c100302_1211498344453_121348_8177' name='otherInformation' visibility='public' aggregation='composite' association='_15_1_c100302_1211498344453_305300_8176'>
							<type xmi:type='uml:Class' href='FuGE-v1-profile.mdzip#_11_5_6250211_1201701370384_505855_821'>
								<xmi:Extension extender='MagicDraw UML 15.0' extenderID='MagicDraw UML 15.0'>
									<referenceExtension referentPath='FuGE::Common::Description::Description' referentType='Class'/>
								</xmi:Extension>
							</type>
							<upperValue xmi:type='uml:LiteralUnlimitedNatural' xmi:id='_15_1_c100302_1211498361718_620467_8227' visibility='public' value='-1'/>
							<lowerValue xmi:type='uml:LiteralInteger' xmi:id='_15_1_c100302_1211498361718_810439_8226' visibility='public'/>
						</ownedAttribute>
						<ownedAttribute xmi:type='uml:Property' xmi:id='_15_1_c100302_1216753164015_101411_6073' name='gender' visibility='public' association='_15_1_c100302_1216753164000_220050_6071'>
							<type xmi:type='uml:Class' href='FuGE-v1-profile.mdzip#_11_5_6250211_1201701371970_519197_1059'>
								<xmi:Extension extender='MagicDraw UML 15.0' extenderID='MagicDraw UML 15.0'>
									<referenceExtension referentPath='FuGE::Common::Ontology::OntologyTerm' referentType='Class'/>
								</xmi:Extension>
							</type>
							<upperValue xmi:type='uml:LiteralUnlimitedNatural' xmi:id='_15_1_c100302_1216753164015_992943_6076' visibility='public' value='1'/>
							<lowerValue xmi:type='uml:LiteralInteger' xmi:id='_15_1_c100302_1216753164015_86878_6075' visibility='public'/>
						</ownedAttribute>
						<ownedAttribute xmi:type='uml:Property' xmi:id='_15_1_c100302_1216753158625_83038_6067' name='taxnomyNCBI' visibility='public' association='_15_1_c100302_1216753158437_695389_6065'>
							<type xmi:type='uml:Class' href='FuGE-v1-profile.mdzip#_11_5_6250211_1201701371970_519197_1059'>
								<xmi:Extension extender='MagicDraw UML 15.0' extenderID='MagicDraw UML 15.0'>
									<referenceExtension referentPath='FuGE::Common::Ontology::OntologyTerm' referentType='Class'/>
								</xmi:Extension>
							</type>
							<upperValue xmi:type='uml:LiteralUnlimitedNatural' xmi:id='_15_1_c100302_1216753158812_851698_6070' visibility='public' value='1'/>
							<lowerValue xmi:type='uml:LiteralInteger' xmi:id='_15_1_c100302_1216753158687_949048_6069' visibility='public'/>
						</ownedAttribute>
						<ownedAttribute xmi:type='uml:Property' xmi:id='_15_1_c100302_1218658107312_300053_10262' name='genotype' visibility='public' association='_15_1_c100302_1218658107312_599570_10259'>
							<type xmi:type='uml:Class' href='FuGE-v1-profile.mdzip#_11_5_6250211_1201701371970_519197_1059'>
								<xmi:Extension extender='MagicDraw UML 15.0' extenderID='MagicDraw UML 15.0'>
									<referenceExtension referentPath='FuGE::Common::Ontology::OntologyTerm' referentType='Class'/>
								</xmi:Extension>
							</type>
							<upperValue xmi:type='uml:LiteralUnlimitedNatural' xmi:id='_15_1_c100302_1218658107328_987344_10265' visibility='public' value='-1'/>
							<lowerValue xmi:type='uml:LiteralInteger' xmi:id='_15_1_c100302_1218658107328_291016_10264' visibility='public'/>
						</ownedAttribute>
						<ownedAttribute xmi:type='uml:Property' xmi:id='_15_1_c100302_1218658124031_814155_10269' name='phenotype' visibility='public' association='_15_1_c100302_1218658124000_164049_10266'>
							<type xmi:type='uml:Class' href='FuGE-v1-profile.mdzip#_11_5_6250211_1201701371970_519197_1059'>
								<xmi:Extension extender='MagicDraw UML 15.0' extenderID='MagicDraw UML 15.0'>
									<referenceExtension referentPath='FuGE::Common::Ontology::OntologyTerm' referentType='Class'/>
								</xmi:Extension>
							</type>
							<upperValue xmi:type='uml:LiteralUnlimitedNatural' xmi:id='_15_1_c100302_1218658351062_760875_10279' visibility='public' value='-1'/>
							<lowerValue xmi:type='uml:LiteralInteger' xmi:id='_15_1_c100302_1218658351062_7600_10278' visibility='public'/>
						</ownedAttribute>
						<ownedAttribute xmi:type='uml:Property' xmi:id='_15_1_c100302_1218658363781_645717_10284' name='genotypeFile' visibility='public' association='_15_1_c100302_1218658363781_169616_10283'>
							<type xmi:type='uml:Class' href='FuGE-v1-profile.mdzip#_11_5_6250211_1201701369233_439407_552'>
								<xmi:Extension extender='MagicDraw UML 15.0' extenderID='MagicDraw UML 15.0'>
									<referenceExtension referentPath='FuGE::Bio::Data::ExternalData' referentType='Class'/>
								</xmi:Extension>
							</type>
							<upperValue xmi:type='uml:LiteralUnlimitedNatural' xmi:id='_15_1_c100302_1218815758375_936460_4828' visibility='public' value='-1'/>
							<lowerValue xmi:type='uml:LiteralInteger' xmi:id='_15_1_c100302_1218815758375_117219_4827' visibility='public'/>
						</ownedAttribute>
						<ownedAttribute xmi:type='uml:Property' xmi:id='_15_1_c100302_1218658452234_831134_10340' name='phenotypeFile' visibility='public' association='_15_1_c100302_1218658452234_526333_10339'>
							<type xmi:type='uml:Class' href='FuGE-v1-profile.mdzip#_11_5_6250211_1201701369233_439407_552'>
								<xmi:Extension extender='MagicDraw UML 15.0' extenderID='MagicDraw UML 15.0'>
									<referenceExtension referentPath='FuGE::Bio::Data::ExternalData' referentType='Class'/>
								</xmi:Extension>
							</type>
							<upperValue xmi:type='uml:LiteralUnlimitedNatural' xmi:id='_15_1_c100302_1218815748734_1323_4826' visibility='public' value='-1'/>
							<lowerValue xmi:type='uml:LiteralInteger' xmi:id='_15_1_c100302_1218815748687_847690_4825' visibility='public'/>
						</ownedAttribute>
					</packagedElement>
					<packagedElement xmi:type='uml:Association' xmi:id='_15_0_6910223_1204571745640_362346_1427' name='SourceOrganism' visibility='public'>
						<memberEnd xmi:idref='_15_0_6910223_1204571745640_804596_1428'/>
						<memberEnd xmi:idref='_15_0_6910223_1204571745640_313238_1429'/>
						<ownedEnd xmi:type='uml:Property' xmi:id='_15_0_6910223_1204571745640_313238_1429' visibility='public' type='_15_0_6910223_1204569796484_269504_1273' association='_15_0_6910223_1204571745640_362346_1427'/>
					</packagedElement>
					<packagedElement xmi:type='uml:Association' xmi:id='_15_0_6910223_1204572715015_993623_1702' name='Make' visibility='public'>
						<memberEnd xmi:idref='_15_0_6910223_1204572715015_847162_1703'/>
						<memberEnd xmi:idref='_15_0_6910223_1204572715015_167163_1704'/>
						<ownedComment xmi:type='uml:Comment' xmi:id='_15_1_c100302_1217357573031_593267_2663' body='The reagent manufacturer shall be specified (e.g., MIFlowCyt Reagent&#10;Inc.).'>
							<annotatedElement xmi:idref='_15_0_6910223_1204572715015_993623_1702'/>
						</ownedComment>
						<ownedEnd xmi:type='uml:Property' xmi:id='_15_0_6910223_1204572715015_167163_1704' visibility='public' type='_15_0_6910223_1204571828984_848401_1483' association='_15_0_6910223_1204572715015_993623_1702'>
							<upperValue xmi:type='uml:LiteralUnlimitedNatural' xmi:id='_15_0_6910223_1207029054531_88252_2047' visibility='public' value='1'/>
							<lowerValue xmi:type='uml:LiteralInteger' xmi:id='_15_0_6910223_1207029054531_6570_2046' visibility='public' value='1'/>
						</ownedEnd>
					</packagedElement>
					<packagedElement xmi:type='uml:Association' xmi:id='_15_0_1_f36035a_1208982003832_953630_2921' name='MeasuredCharacteristics' visibility='public'>
						<memberEnd xmi:idref='_15_0_1_f36035a_1208982003840_151933_2922'/>
						<memberEnd xmi:idref='_15_0_1_f36035a_1208982003841_554225_2923'/>
						<ownedComment xmi:type='uml:Comment' xmi:id='_15_1_c100302_1217357253187_733668_2661' body='The relative amount of molecules, properties, or processes being evaluated (e.g., CD25, apoptosis, membrane permeability, cell viability, oxidative burst). The characteristic(s) being measured shall be provided whenever there is ambiguity about the analyte being measured, such as when sample processing affects detection of the analyte (e.g., propidium iodide example in Table 1). The optical detector (e.g., FL1) or parameter (e.g., FL1-H, see 3.3.6) used primarily for this measurement shall be&#10;indicated.'>
							<annotatedElement xmi:idref='_15_0_1_f36035a_1208982003832_953630_2921'/>
						</ownedComment>
						<ownedEnd xmi:type='uml:Property' xmi:id='_15_0_1_f36035a_1208982003841_554225_2923' visibility='public' type='_15_0_6910223_1204571828984_848401_1483' association='_15_0_1_f36035a_1208982003832_953630_2921'>
							<upperValue xmi:type='uml:LiteralUnlimitedNatural' xmi:id='_15_0_1_f36035a_1208982157779_687770_2977' visibility='public' value='1'/>
							<lowerValue xmi:type='uml:LiteralInteger' xmi:id='_15_0_1_f36035a_1208982157779_348687_2976' visibility='public' value='1'/>
						</ownedEnd>
					</packagedElement>
					<packagedElement xmi:type='uml:Association' xmi:id='_15_1_f36035a_1209428849114_783513_2924' name='Age' visibility='public'>
						<memberEnd xmi:idref='_15_1_f36035a_1209428849115_438403_2925'/>
						<memberEnd xmi:idref='_15_1_f36035a_1209428849115_709410_2926'/>
						<ownedComment xmi:type='uml:Comment' xmi:id='_15_1_c100302_1217356852296_383994_2655' body='The age shall be provided if applicable for the particular organism (e.g., 6 weeks). It may also include the developmental state (e.g., Theiler stage 23).'>
							<annotatedElement xmi:idref='_15_1_f36035a_1209428849114_783513_2924'/>
						</ownedComment>
						<ownedEnd xmi:type='uml:Property' xmi:id='_15_1_f36035a_1209428849115_709410_2926' visibility='private' type='_15_0_6910223_1204571642140_342701_1403' association='_15_1_f36035a_1209428849114_783513_2924'/>
					</packagedElement>
					<packagedElement xmi:type='uml:Association' xmi:id='_15_1_c100302_1211347943203_830377_5896' name='Make' visibility='public'>
						<memberEnd xmi:idref='_15_1_c100302_1211347943203_643416_5897'/>
						<memberEnd xmi:idref='_15_1_c100302_1211347943203_78200_5898'/>
						<ownedEnd xmi:type='uml:Property' xmi:id='_15_1_c100302_1211347943203_78200_5898' visibility='private' type='_15_0_6910223_1204575547406_702418_2004' association='_15_1_c100302_1211347943203_830377_5896'/>
					</packagedElement>
					<packagedElement xmi:type='uml:Association' xmi:id='_15_1_c100302_1211378721312_576005_5954' name='SourceSample' visibility='public'>
						<memberEnd xmi:idref='_15_1_c100302_1211378721312_293487_5955'/>
						<memberEnd xmi:idref='_15_1_c100302_1211378721312_772259_5956'/>
						<ownedComment xmi:type='uml:Comment' xmi:id='_15_1_c100302_1217356724296_925954_2301' body='The source of the biological sample shall be described (e.g., wildtype&#10;mouse, C57BL/6 spleen, C57BL/6 splenocytes). If the&#10;source is a cell line the description shall include its name, ATCC&#10;[17] (or equivalent) number, and cell type.'>
							<annotatedElement xmi:idref='_15_1_c100302_1211378721312_576005_5954'/>
						</ownedComment>
						<ownedEnd xmi:type='uml:Property' xmi:id='_15_1_c100302_1211378721312_772259_5956' visibility='private' type='_15_0_6910223_1204569796484_269504_1273' association='_15_1_c100302_1211378721312_576005_5954'/>
					</packagedElement>
					<packagedElement xmi:type='uml:Association' xmi:id='_15_1_c100302_1211385374609_387062_6083' name='Analyte' visibility='public'>
						<memberEnd xmi:idref='_15_1_c100302_1211385374625_829133_6085'/>
						<memberEnd xmi:idref='_15_1_c100302_1211385374625_124727_6084'/>
						<ownedComment xmi:type='uml:Comment' xmi:id='_15_1_c100302_1217356065921_380563_2086' body='Material (e.g., a substance or chemical constituent) plays the role of&#10;analyte in an experiment if it is the subject of interest of an analytical&#10;procedure within the experiment (i.e., it is being quantified in the&#10;experiment).&#10;&#10;What plays the role of the analyte? Which substance or chemical&#10;constituent is the subject of interest of the analytical procedure, what&#10;target is specifically bound by the analyte detector (e.g., CD25)?&#10;&#10;Ref. MIFlowCyt v. 1.0 p.3'>
							<annotatedElement xmi:idref='_15_1_c100302_1211385374609_387062_6083'/>
						</ownedComment>
						<ownedEnd xmi:type='uml:Property' xmi:id='_15_1_c100302_1211385374625_124727_6084' visibility='public' type='_15_0_6910223_1204575547406_702418_2004' association='_15_1_c100302_1211385374609_387062_6083'/>
					</packagedElement>
					<packagedElement xmi:type='uml:Association' xmi:id='_15_1_c100302_1211385379484_824881_6091' name='Reporter' visibility='public'>
						<memberEnd xmi:idref='_15_1_c100302_1211385379484_12630_6093'/>
						<memberEnd xmi:idref='_15_1_c100302_1211385379484_569432_6092'/>
						<ownedComment xmi:type='uml:Comment' xmi:id='_15_1_c100302_1217356024718_174539_2085' body='Reporter (Analyte Reporter). A component of a fluorescence reagent plays the role of an analyte reporter if it reports the presents of the analyte. Typically, an analyte detector has fluorescence characteristics that are detectable by a flow cytometry instrument and thus useful for reporting analytes.&#10;&#10;What plays the role of analyte reporter? Which component of the fluorescence reagent reports the presents of the analyte to the flow cytometer? What substance (label) is used to generate the measured signal (e.g., FITC)?&#10;&#10;Ref MIFlowCyt v. 1.0  p.3'>
							<annotatedElement xmi:idref='_15_1_c100302_1211385379484_824881_6091'/>
						</ownedComment>
						<ownedEnd xmi:type='uml:Property' xmi:id='_15_1_c100302_1211385379484_569432_6092' visibility='private' type='_15_0_6910223_1204571828984_848401_1483' association='_15_1_c100302_1211385379484_824881_6091'/>
					</packagedElement>
					<packagedElement xmi:type='uml:Association' xmi:id='_15_1_c100302_1211391576625_981989_6796' name='Detector' visibility='public'>
						<memberEnd xmi:idref='_15_1_c100302_1211391576625_638730_6797'/>
						<memberEnd xmi:idref='_15_1_c100302_1211391576625_49507_6798'/>
						<ownedEnd xmi:type='uml:Property' xmi:id='_15_1_c100302_1211391576625_49507_6798' visibility='private' type='_15_0_6910223_1204571828984_848401_1483' association='_15_1_c100302_1211391576625_981989_6796'/>
					</packagedElement>
					<packagedElement xmi:type='uml:Association' xmi:id='_15_1_c100302_1211498344453_305300_8176' name='OtherInformation' visibility='public'>
						<memberEnd xmi:idref='_15_1_c100302_1211498344453_121348_8177'/>
						<memberEnd xmi:idref='_15_1_c100302_1211498344453_866289_8178'/>
						<ownedComment xmi:type='uml:Comment' xmi:id='_15_1_c100302_1217357041093_696960_2659' body='Additional information about the source organism should be provided if relevant. This may include anatomic location of the source, visit time/date, or additional details and comments.'>
							<annotatedElement xmi:idref='_15_1_c100302_1211498344453_305300_8176'/>
						</ownedComment>
						<ownedEnd xmi:type='uml:Property' xmi:id='_15_1_c100302_1211498344453_866289_8178' visibility='private' type='_15_0_6910223_1204571642140_342701_1403' association='_15_1_c100302_1211498344453_305300_8176'/>
					</packagedElement>
					<packagedElement xmi:type='uml:Association' xmi:id='_15_1_c100302_1211502685812_189520_8233' name='OtherInformation' visibility='public'>
						<memberEnd xmi:idref='_15_1_c100302_1211502685812_791700_8234'/>
						<memberEnd xmi:idref='_15_1_c100302_1211502685812_667969_8235'/>
						<ownedComment xmi:type='uml:Comment' xmi:id='_15_1_c100302_1217357078750_808637_2660' body='Additional information about the biological sample should be provided if relevant. This may include relevant information such as in vivo or in vitro treatment, stimulation, preparation / enrichment protocol, culture/growth protocol, collection time/date,&#10;whether the sample was frozen/banked/fixed, etc.'>
							<annotatedElement xmi:idref='_15_1_c100302_1211502685812_189520_8233'/>
						</ownedComment>
						<ownedEnd xmi:type='uml:Property' xmi:id='_15_1_c100302_1211502685812_667969_8235' visibility='private' type='_15_0_6910223_1204569796484_269504_1273' association='_15_1_c100302_1211502685812_189520_8233'/>
					</packagedElement>
					<packagedElement xmi:type='uml:Association' xmi:id='_15_1_c100302_1211590158296_79390_9536' name='OtherInformation' visibility='public'>
						<memberEnd xmi:idref='_15_1_c100302_1211590158296_891827_9537'/>
						<memberEnd xmi:idref='_15_1_c100302_1211590158296_329922_9538'/>
						<ownedComment xmi:type='uml:Comment' xmi:id='_15_1_c100302_1217357635453_597282_2665' body='When secondary antibodies are used, the primary analyte (the analyte bound by the primary antibody) and the reporter component of the secondary antibody (the reporter that generates the measured signal) shall be clearly specified as described in 2.4.2, 2.4.3, and 2.4.4. If relevant, the primary and secondary antibodies shall be described individually (e.g., in the case that the use of a secondary antibody significantly impacts the interpretation of results because of nonspecific fluorescence, etc.). The description should also contain other relevant details which may include lot number, concentration, label incorporation method, separation technique, antibody staining procedures, and wash steps.'>
							<annotatedElement xmi:idref='_15_1_c100302_1211590158296_79390_9536'/>
						</ownedComment>
						<ownedEnd xmi:type='uml:Property' xmi:id='_15_1_c100302_1211590158296_329922_9538' visibility='private' type='_15_0_6910223_1204571828984_848401_1483' association='_15_1_c100302_1211590158296_79390_9536'/>
					</packagedElement>
					<packagedElement xmi:type='uml:Package' xmi:id='_15_1_c100302_1214790358875_211952_5216' name='FluorescentReagent' visibility='public'>
						<packagedElement xmi:type='uml:Class' xmi:id='_15_0_6910223_1204571828984_848401_1483' name='FluorescentReagent' visibility='public'>
							<ownedComment xmi:type='uml:Comment' xmi:id='_15_1_c100302_1217355879828_217672_1643' body='A fluorescence reagent is a chemical substance used in the detection of an analyte (e.g., anti-CD25-FITC). Many flow cytometry reagents have separate components playing the role of analyte detector and analyte reporter respectively (antibodies conjugated to fluorochromes) while others such as fluorescent dyes have combined analyte detector/reporter properties.&#10;&#10;The expected and possible types of cells or other particles in the sample material, and their expected and possible measurable characteristics should be noted as these represent the key information for choosing appropriate reagents with respect to the experimental goal. The following information shall be provided about each fluorescence reagent used. Information about the characteristic(s) being measured, as well as details about what plays the role of analyte, analyte detector, and analyte reporter should be descriptive enough to allow for accurate interpretation of the experiment data. Table 1 lists some examples of reagent descriptions.&#10;&#10;Ref MIFlowCyt v. 1.0 p.3'>
								<annotatedElement xmi:idref='_15_0_6910223_1204571828984_848401_1483'/>
							</ownedComment>
							<generalization xmi:type='uml:Generalization' xmi:id='_15_0_6910223_1204572684375_45679_1652'>
								<general xmi:type='uml:Class' href='FuGE-v1-profile.mdzip#_11_5_6250211_1201701369846_489591_608'>
									<xmi:Extension extender='MagicDraw UML 15.0' extenderID='MagicDraw UML 15.0'>
										<referenceExtension referentPath='FuGE::Bio::Material::Material' referentType='Class'/>
									</xmi:Extension>
								</general>
							</generalization>
							<ownedAttribute xmi:type='uml:Property' xmi:id='_15_0_6910223_1204572715015_847162_1703' name='make' visibility='public' association='_15_0_6910223_1204572715015_993623_1702'>
								<type xmi:type='uml:Class' href='FuGE-v1-profile.mdzip#_11_5_6250211_1201701371970_519197_1059'>
									<xmi:Extension extender='MagicDraw UML 15.0' extenderID='MagicDraw UML 15.0'>
										<referenceExtension referentPath='FuGE::Common::Ontology::OntologyTerm' referentType='Class'/>
									</xmi:Extension>
								</type>
								<upperValue xmi:type='uml:LiteralUnlimitedNatural' xmi:id='_15_1_c100302_1211347970125_732335_5949' visibility='public' value='1'/>
								<lowerValue xmi:type='uml:LiteralInteger' xmi:id='_15_1_c100302_1211347970125_951166_5948' visibility='public'/>
							</ownedAttribute>
							<ownedAttribute xmi:type='uml:Property' xmi:id='_15_0_1_f36035a_1208982003840_151933_2922' name='measuredCharacteristics' visibility='public' aggregation='composite' association='_15_0_1_f36035a_1208982003832_953630_2921'>
								<type xmi:type='uml:Class' href='FuGE-v1-profile.mdzip#_11_5_6250211_1201701370384_505855_821'>
									<xmi:Extension extender='MagicDraw UML 15.0' extenderID='MagicDraw UML 15.0'>
										<referenceExtension referentPath='FuGE::Common::Description::Description' referentType='Class'/>
									</xmi:Extension>
								</type>
								<upperValue xmi:type='uml:LiteralUnlimitedNatural' xmi:id='_15_0_1_f36035a_1208982140505_936427_2975' visibility='public' value='-1'/>
								<lowerValue xmi:type='uml:LiteralInteger' xmi:id='_15_0_1_f36035a_1208982140505_93617_2974' visibility='public'/>
							</ownedAttribute>
							<ownedAttribute xmi:type='uml:Property' xmi:id='_15_1_c100302_1211385379484_12630_6093' name='reporter' visibility='public' association='_15_1_c100302_1211385379484_824881_6091'>
								<type xmi:type='uml:Class' href='FuGE-v1-profile.mdzip#_11_5_6250211_1201701369848_917042_615'>
									<xmi:Extension extender='MagicDraw UML 15.0' extenderID='MagicDraw UML 15.0'>
										<referenceExtension referentPath='FuGE::Bio::Material::GenericMaterial' referentType='Class'/>
									</xmi:Extension>
								</type>
								<upperValue xmi:type='uml:LiteralUnlimitedNatural' xmi:id='_15_1_c100302_1211385379484_555391_6096' visibility='public' value='1'/>
								<lowerValue xmi:type='uml:LiteralInteger' xmi:id='_15_1_c100302_1211385379484_111042_6095' visibility='public'/>
							</ownedAttribute>
							<ownedAttribute xmi:type='uml:Property' xmi:id='_15_1_c100302_1211391576625_638730_6797' name='detector' visibility='public' type='_15_0_6910223_1204575547406_702418_2004' association='_15_1_c100302_1211391576625_981989_6796'>
								<upperValue xmi:type='uml:LiteralUnlimitedNatural' xmi:id='_15_1_c100302_1211391635281_321983_6849' visibility='public' value='-1'/>
								<lowerValue xmi:type='uml:LiteralInteger' xmi:id='_15_1_c100302_1211391635281_779583_6848' visibility='public'/>
							</ownedAttribute>
							<ownedAttribute xmi:type='uml:Property' xmi:id='_15_1_c100302_1211590158296_891827_9537' name='otherInformation' visibility='public' aggregation='composite' association='_15_1_c100302_1211590158296_79390_9536'>
								<type xmi:type='uml:Class' href='FuGE-v1-profile.mdzip#_11_5_6250211_1201701370384_505855_821'>
									<xmi:Extension extender='MagicDraw UML 15.0' extenderID='MagicDraw UML 15.0'>
										<referenceExtension referentPath='FuGE::Common::Description::Description' referentType='Class'/>
									</xmi:Extension>
								</type>
								<upperValue xmi:type='uml:LiteralUnlimitedNatural' xmi:id='_15_1_c100302_1211590179531_613275_9587' visibility='public' value='-1'/>
								<lowerValue xmi:type='uml:LiteralInteger' xmi:id='_15_1_c100302_1211590179531_709565_9586' visibility='public'/>
							</ownedAttribute>
							<ownedAttribute xmi:type='uml:Property' xmi:id='_15_1_c100302_1216664756312_258340_2535' name='stainedSample' visibility='public' type='_15_0_6910223_1204569796484_269504_1273' association='_15_1_c100302_1216664756312_258535_2534'>
								<upperValue xmi:type='uml:LiteralUnlimitedNatural' xmi:id='_15_1_c100302_1216664768453_278397_2585' visibility='public' value='1'/>
								<lowerValue xmi:type='uml:LiteralInteger' xmi:id='_15_1_c100302_1216664768453_182071_2584' visibility='public'/>
							</ownedAttribute>
							<ownedAttribute xmi:type='uml:Property' xmi:id='_15_1_c100302_1219258750468_538255_4631' name='catalogNumber' visibility='public'>
								<type xmi:type='uml:DataType' href='andromda-profile-datatype-3.2.xml.zip#_9_0_1fe00f9_1119336925531_364079_66'>
									<xmi:Extension extender='MagicDraw UML 15.0' extenderID='MagicDraw UML 15.0'>
										<referenceExtension referentPath='datatype::String' referentType='DataType'/>
									</xmi:Extension>
								</type>
								<upperValue xmi:type='uml:LiteralUnlimitedNatural' xmi:id='_15_1_c100302_1219258760578_976761_4635' visibility='public' value='1'/>
								<lowerValue xmi:type='uml:LiteralInteger' xmi:id='_15_1_c100302_1219258760578_283276_4634' visibility='public'/>
							</ownedAttribute>
						</packagedElement>
						<packagedElement xmi:type='uml:Class' xmi:id='_15_1_f36035a_1209590554107_103670_2903' name='FluorescentReagentCocktail' visibility='public'>
							<generalization xmi:type='uml:Generalization' xmi:id='_15_1_f36035a_1209590613740_573755_2925'>
								<general xmi:type='uml:Class' href='FuGE-v1-profile.mdzip#_11_5_6250211_1201701369846_489591_608'>
									<xmi:Extension extender='MagicDraw UML 15.0' extenderID='MagicDraw UML 15.0'>
										<referenceExtension referentPath='FuGE::Bio::Material::Material' referentType='Class'/>
									</xmi:Extension>
								</general>
							</generalization>
							<ownedAttribute xmi:type='uml:Property' xmi:id='_15_1_c100302_1216664633703_573722_2123' name='StainedSampleSet' visibility='public' type='_15_1_c100302_1211642640882_369726_14090' association='_15_1_c100302_1216664633703_961943_2122'>
								<upperValue xmi:type='uml:LiteralUnlimitedNatural' xmi:id='_15_1_c100302_1216664678875_959883_2173' visibility='public' value='1'/>
								<lowerValue xmi:type='uml:LiteralInteger' xmi:id='_15_1_c100302_1216664678875_984800_2172' visibility='public'/>
							</ownedAttribute>
						</packagedElement>
						<packagedElement xmi:type='uml:Class' xmi:id='_15_0_6910223_1204575547406_702418_2004' name='AnalyteDetector' visibility='public'>
							<ownedComment xmi:type='uml:Comment' xmi:id='_15_1_c100302_1217355899968_931309_1644' body='A component of a fluorescence reagent plays the role of an analyte&#10;detector if it makes the analyte detectable. Typically, the analyte&#10;detector chemically binds to an analyte and thus can be used to detect&#10;the analyte.&#10;&#10;What plays the role of analyte detector? Which component of the fluorescence reagent specifically binds to the analyte to make it detectable (e.g., anti-CD25 antibody)?&#10;&#10;Ref MIFlowCyt v. 1.0 p.3'>
								<annotatedElement xmi:idref='_15_0_6910223_1204575547406_702418_2004'/>
							</ownedComment>
							<generalization xmi:type='uml:Generalization' xmi:id='_15_0_6910223_1204575597703_864757_2026'>
								<general xmi:type='uml:Class' href='FuGE-v1-profile.mdzip#_11_5_6250211_1201701369846_489591_608'>
									<xmi:Extension extender='MagicDraw UML 15.0' extenderID='MagicDraw UML 15.0'>
										<referenceExtension referentPath='FuGE::Bio::Material::Material' referentType='Class'/>
									</xmi:Extension>
								</general>
							</generalization>
							<ownedAttribute xmi:type='uml:Property' xmi:id='_15_1_c100302_1211347943203_643416_5897' name='make' visibility='public' association='_15_1_c100302_1211347943203_830377_5896'>
								<type xmi:type='uml:Class' href='FuGE-v1-profile.mdzip#_11_5_6250211_1201701371970_519197_1059'>
									<xmi:Extension extender='MagicDraw UML 15.0' extenderID='MagicDraw UML 15.0'>
										<referenceExtension referentPath='FuGE::Common::Ontology::OntologyTerm' referentType='Class'/>
									</xmi:Extension>
								</type>
								<upperValue xmi:type='uml:LiteralUnlimitedNatural' xmi:id='_15_1_c100302_1211347962046_69161_5947' visibility='public' value='1'/>
								<lowerValue xmi:type='uml:LiteralInteger' xmi:id='_15_1_c100302_1211347962046_716365_5946' visibility='public'/>
							</ownedAttribute>
							<ownedAttribute xmi:type='uml:Property' xmi:id='_15_1_c100302_1211385374625_829133_6085' name='analyte' visibility='public' association='_15_1_c100302_1211385374609_387062_6083'>
								<type xmi:type='uml:Class' href='FuGE-v1-profile.mdzip#_11_5_6250211_1201701369848_917042_615'>
									<xmi:Extension extender='MagicDraw UML 15.0' extenderID='MagicDraw UML 15.0'>
										<referenceExtension referentPath='FuGE::Bio::Material::GenericMaterial' referentType='Class'/>
									</xmi:Extension>
								</type>
								<upperValue xmi:type='uml:LiteralUnlimitedNatural' xmi:id='_15_1_c100302_1211391597000_462863_6847' visibility='public' value='-1'/>
								<lowerValue xmi:type='uml:LiteralInteger' xmi:id='_15_1_c100302_1211391597000_64533_6846' visibility='public'/>
							</ownedAttribute>
							<ownedAttribute xmi:type='uml:Property' xmi:id='_15_0_6910223_1215449298578_899635_6577' name='otherInformation' visibility='public' aggregation='composite' association='_15_0_6910223_1215449298578_838339_6575'>
								<type xmi:type='uml:Class' href='FuGE-v1-profile.mdzip#_11_5_6250211_1201701370384_505855_821'>
									<xmi:Extension extender='MagicDraw UML 15.0' extenderID='MagicDraw UML 15.0'>
										<referenceExtension referentPath='FuGE::Common::Description::Description' referentType='Class'/>
									</xmi:Extension>
								</type>
								<upperValue xmi:type='uml:LiteralUnlimitedNatural' xmi:id='_15_0_6910223_1215449298578_927375_6580' visibility='public' value='-1'/>
								<lowerValue xmi:type='uml:LiteralInteger' xmi:id='_15_0_6910223_1215449298578_55036_6579' visibility='public'/>
							</ownedAttribute>
							<ownedAttribute xmi:type='uml:Property' xmi:id='_15_1_c100302_1218816230296_157104_5042' name='cloneNumber' visibility='public'>
								<type xmi:type='uml:DataType' href='andromda-profile-datatype-3.2.xml.zip#_9_0_1fe00f9_1119336925531_364079_66'>
									<xmi:Extension extender='MagicDraw UML 15.0' extenderID='MagicDraw UML 15.0'>
										<referenceExtension referentPath='datatype::String' referentType='DataType'/>
									</xmi:Extension>
								</type>
								<upperValue xmi:type='uml:LiteralUnlimitedNatural' xmi:id='_15_1_c100302_1219258789109_299970_4638' visibility='public' value='1'/>
								<lowerValue xmi:type='uml:LiteralInteger' xmi:id='_15_1_c100302_1219258789109_647613_4637' visibility='public'/>
							</ownedAttribute>
						</packagedElement>
					</packagedElement>
					<packagedElement xmi:type='uml:Association' xmi:id='_15_0_6910223_1215449298578_838339_6575' name='OtherInformation' visibility='public'>
						<memberEnd xmi:idref='_15_0_6910223_1215449298578_899635_6577'/>
						<memberEnd xmi:idref='_15_0_6910223_1215449298578_729383_6576'/>
						<ownedEnd xmi:type='uml:Property' xmi:id='_15_0_6910223_1215449298578_729383_6576' visibility='private' type='_15_0_6910223_1204575547406_702418_2004' association='_15_0_6910223_1215449298578_838339_6575'/>
					</packagedElement>
					<packagedElement xmi:type='uml:Association' xmi:id='_15_1_c100302_1216664633703_961943_2122' name='SampleSet' visibility='public'>
						<memberEnd xmi:idref='_15_1_c100302_1216664633703_573722_2123'/>
						<memberEnd xmi:idref='_15_1_c100302_1216664633703_855910_2124'/>
						<ownedEnd xmi:type='uml:Property' xmi:id='_15_1_c100302_1216664633703_855910_2124' visibility='private' type='_15_1_f36035a_1209590554107_103670_2903' association='_15_1_c100302_1216664633703_961943_2122'/>
					</packagedElement>
					<packagedElement xmi:type='uml:Association' xmi:id='_15_1_c100302_1216664756312_258535_2534' name='Sample' visibility='public'>
						<memberEnd xmi:idref='_15_1_c100302_1216664756312_258340_2535'/>
						<memberEnd xmi:idref='_15_1_c100302_1216664756312_752371_2536'/>
						<ownedEnd xmi:type='uml:Property' xmi:id='_15_1_c100302_1216664756312_752371_2536' visibility='private' type='_15_0_6910223_1204571828984_848401_1483' association='_15_1_c100302_1216664756312_258535_2534'/>
					</packagedElement>
					<packagedElement xmi:type='uml:Association' xmi:id='_15_1_c100302_1216753158437_695389_6065' name='TaxnomyNCBI' visibility='public'>
						<memberEnd xmi:idref='_15_1_c100302_1216753158625_83038_6067'/>
						<memberEnd xmi:idref='_15_1_c100302_1216753158500_510803_6066'/>
						<ownedComment xmi:type='uml:Comment' xmi:id='_15_1_c100302_1217356809781_274419_2654' body='The source organism shall be specified by genus and species (e.g., Mus musculus). The terms should come from an appropriate standard such as the NCBI taxonomy database [12]. Taxonomy information should also contain the type of subspecies and organism strain, if applicable. A standard taxonomy may be extended or a proprietary taxonomy may be used, especially if detailed identification is relevant and beyond the scope of standard taxonomies.'>
							<annotatedElement xmi:idref='_15_1_c100302_1216753158437_695389_6065'/>
						</ownedComment>
						<ownedEnd xmi:type='uml:Property' xmi:id='_15_1_c100302_1216753158500_510803_6066' visibility='public' type='_15_0_6910223_1204571642140_342701_1403' association='_15_1_c100302_1216753158437_695389_6065'/>
					</packagedElement>
					<packagedElement xmi:type='uml:Association' xmi:id='_15_1_c100302_1216753164000_220050_6071' name='Gender' visibility='public'>
						<memberEnd xmi:idref='_15_1_c100302_1216753164015_101411_6073'/>
						<memberEnd xmi:idref='_15_1_c100302_1216753164015_106586_6072'/>
						<ownedComment xmi:type='uml:Comment' xmi:id='_15_1_c100302_1217356868234_273919_2656' body='The gender shall be provided if applicable for the&#10;particular organism.'>
							<annotatedElement xmi:idref='_15_1_c100302_1216753164000_220050_6071'/>
						</ownedComment>
						<ownedEnd xmi:type='uml:Property' xmi:id='_15_1_c100302_1216753164015_106586_6072' visibility='public' type='_15_0_6910223_1204571642140_342701_1403' association='_15_1_c100302_1216753164000_220050_6071'/>
					</packagedElement>
					<packagedElement xmi:type='uml:Association' xmi:id='_15_1_c100302_1218658107312_599570_10259' name='Genotype' visibility='public'>
						<memberEnd xmi:idref='_15_1_c100302_1218658107312_300053_10262'/>
						<memberEnd xmi:idref='_15_1_c100302_1218658107312_873397_10261'/>
						<ownedComment xmi:type='uml:Comment' xmi:id='_15_1_c100302_1218658107312_138461_10260' body='Appropriate genotype characteristics shall be described&#10;(e.g., p53-/-).'>
							<annotatedElement xmi:idref='_15_1_c100302_1218658107312_599570_10259'/>
						</ownedComment>
						<ownedEnd xmi:type='uml:Property' xmi:id='_15_1_c100302_1218658107312_873397_10261' visibility='public' type='_15_0_6910223_1204571642140_342701_1403' association='_15_1_c100302_1218658107312_599570_10259'/>
					</packagedElement>
					<packagedElement xmi:type='uml:Association' xmi:id='_15_1_c100302_1218658124000_164049_10266' name='Phenotype' visibility='public'>
						<memberEnd xmi:idref='_15_1_c100302_1218658124031_814155_10269'/>
						<memberEnd xmi:idref='_15_1_c100302_1218658124031_504074_10268'/>
						<ownedComment xmi:type='uml:Comment' xmi:id='_15_1_c100302_1218658124031_224990_10267' body='Appropriate phenotype characteristics such as disease state shall be described (e.g., increased tumorigenesis).'>
							<annotatedElement xmi:idref='_15_1_c100302_1218658124000_164049_10266'/>
						</ownedComment>
						<ownedEnd xmi:type='uml:Property' xmi:id='_15_1_c100302_1218658124031_504074_10268' visibility='public' type='_15_0_6910223_1204571642140_342701_1403' association='_15_1_c100302_1218658124000_164049_10266'/>
					</packagedElement>
					<packagedElement xmi:type='uml:Association' xmi:id='_15_1_c100302_1218658363781_169616_10283' name='GenotypeFile' visibility='public'>
						<memberEnd xmi:idref='_15_1_c100302_1218658363781_645717_10284'/>
						<memberEnd xmi:idref='_15_1_c100302_1218658363781_328064_10285'/>
						<ownedEnd xmi:type='uml:Property' xmi:id='_15_1_c100302_1218658363781_328064_10285' visibility='private' type='_15_0_6910223_1204571642140_342701_1403' association='_15_1_c100302_1218658363781_169616_10283'/>
					</packagedElement>
					<packagedElement xmi:type='uml:Association' xmi:id='_15_1_c100302_1218658452234_526333_10339' name='PhenotypeFile' visibility='public'>
						<memberEnd xmi:idref='_15_1_c100302_1218658452234_831134_10340'/>
						<memberEnd xmi:idref='_15_1_c100302_1218658452234_968928_10341'/>
						<ownedEnd xmi:type='uml:Property' xmi:id='_15_1_c100302_1218658452234_968928_10341' visibility='private' type='_15_0_6910223_1204571642140_342701_1403' association='_15_1_c100302_1218658452234_526333_10339'/>
					</packagedElement>
				</packagedElement>
			</packagedElement>
			<packagedElement xmi:type='uml:Package' xmi:id='_15_1_c100302_1215105595359_779353_6607' name='ManuscriptDiagrams' visibility='public'>
				<packagedElement xmi:type='uml:Package' xmi:id='_15_0_6910223_1219353365734_679102_6011' name='old' visibility='public'/>
			</packagedElement>
			<packagedElement xmi:type='uml:Package' xmi:id='_15_1_c100302_1216733757359_406369_2144' name='Collection' visibility='public'/>
		</packagedElement>
		<packagedElement xmi:type='uml:Package' href='UML_Standard_Profile.xml#magicdraw_uml_standard_profile_v_0001'>
			<xmi:Extension extender='MagicDraw UML 15.0' extenderID='MagicDraw UML 15.0'>
				<referenceExtension referentPath='UML Standard Profile' referentType='Package'/>
			</xmi:Extension>
		</packagedElement>
		<packagedElement xmi:type='uml:Package' href='FuGE-v1-profile.mdzip#_11_5_6250211_1201701365788_686411_231'>
			<xmi:Extension extender='MagicDraw UML 15.0' extenderID='MagicDraw UML 15.0'>
				<referenceExtension referentPath='FuGE' referentType='Package'/>
			</xmi:Extension>
		</packagedElement>
		<packagedElement xmi:type='uml:Package' href='andromda-profile-datatype-3.2.xml.zip#_9_0_1fe00f9_1119336925546_238419_77'>
			<xmi:Extension extender='MagicDraw UML 15.0' extenderID='MagicDraw UML 15.0'>
				<referenceExtension referentPath='datatype' referentType='Package'/>
			</xmi:Extension>
		</packagedElement>
		<packagedElement xmi:type='uml:Package' href='andromda-profile-3.2.xml.zip#_8a70287_1078771814628_224704_589'>
			<xmi:Extension extender='MagicDraw UML 15.0' extenderID='MagicDraw UML 15.0'>
				<referenceExtension referentPath='org.andromda.profile' referentType='Package'/>
			</xmi:Extension>
		</packagedElement>
	</uml:Model>
	<xmi:Extension extender='MagicDraw UML 15.0'>
		<mdOwnedDiagrams>
			<mdElement elementClass='Diagram' xmi:id='_15_0_6910223_1219683882890_484163_7231' name='Sample, Organism, and FluorescentReagent' visibility='public' ownerOfDiagram='_15_1_c100302_1215105595359_779353_6607'>
				<mdElement elementClass='DiagramPresentationElement' xmi:id='_15_0_6910223_1219683882890_346319_7232'>
					<elementID xmi:idref='_15_0_6910223_1219683882890_484163_7231'/>
					<properties>
						<mdElement elementClass='BooleanProperty'>
							<propertyID>SHOW_GRID</propertyID>
							<propertyDescriptionID>SHOW_GRID_DESCRIPTION</propertyDescriptionID>
							<value xmi:value='false'/>
						</mdElement>
					</properties>
					<type>Class Diagram</type>
					<umlType>Class Diagram</umlType>
					<zoomFactor xmi:value='1.0'/>
					<diagramOpened xmi:value='true'/>
					<diagramFrameInitialSizeSet xmi:value='true'/>
					<diagramWindowBounds>3, 25, 1031, 682</diagramWindowBounds>
					<diagramScrollPositionX xmi:value='0'/>
					<diagramScrollPositionY xmi:value='0'/>
					<maximized xmi:value='false'/>
					<active xmi:value='false'/>
					<mdOwnedViews>
						<mdElement elementClass='DiagramFrame' xmi:id='_15_0_6910223_1219683882890_27576_7244'>
							<elementID xmi:idref='_15_0_6910223_1219683882890_484163_7231'/>
							<geometry>5, 5, 708, 393</geometry>
						</mdElement>
						<mdElement elementClass='Class' xmi:id='_15_0_6910223_1219684309609_558847_8411'>
							<elementID xmi:type='uml:Class' href='FuGE-v1-profile.mdzip#_11_5_6250211_1201701371970_519197_1059'>
								<xmi:Extension extender='MagicDraw UML 15.0' extenderID='MagicDraw UML 15.0'>
									<referenceExtension referentPath='FuGE::Common::Ontology::OntologyTerm' referentType='Class'/>
								</xmi:Extension>
							</elementID>
							<properties>
								<mdElement elementClass='FontProperty'>
									<propertyID>FONT</propertyID>
									<propertyDescriptionID>FONT_DESCRIPTION</propertyDescriptionID>
									<fontName>SansSerif</fontName>
									<size xmi:value='12'/>
									<style xmi:value='0'/>
								</mdElement>
								<mdElement elementClass='ChoiceProperty'>
									<propertyID>STEREOTYPES_DISPLAY_MODE</propertyID>
									<propertyDescriptionID>STEREOTYPES_DISPLAY_MODE_DESCRIPTION</propertyDescriptionID>
									<value>STEREOTYPE_DISPLAY_MODE_DO_NOT_DISPLAY_STEREOTYPES</value>
									<choice xmi:value='STEREOTYPE_DISPLAY_MODE_TEXT_AND_ICON^STEREOTYPE_DISPLAY_MODE_TEXT^STEREOTYPE_DISPLAY_MODE_ICON^STEREOTYPE_DISPLAY_MODE_SHAPE_IMAGE_AND_TEXT^STEREOTYPE_DISPLAY_MODE_SHAPE_IMAGE^STEREOTYPE_DISPLAY_MODE_DO_NOT_DISPLAY_STEREOTYPES'/>
									<index xmi:value='5'/>
								</mdElement>
							</properties>
							<geometry>217, 301, 161, 77</geometry>
						</mdElement>
						<mdElement elementClass='Class' xmi:id='_15_0_6910223_1219684309609_763476_8421'>
							<elementID xmi:idref='_15_0_6910223_1204571642140_342701_1403'/>
							<properties>
								<mdElement elementClass='ColorProperty'>
									<propertyID>FILL_COLOR</propertyID>
									<propertyDescriptionID>FILL_COLOR_DESCRIPTION</propertyDescriptionID>
									<value xmi:value='-154'/>
								</mdElement>
								<mdElement elementClass='FontProperty'>
									<propertyID>FONT</propertyID>
									<propertyDescriptionID>FONT_DESCRIPTION</propertyDescriptionID>
									<fontName>SansSerif</fontName>
									<size xmi:value='12'/>
									<style xmi:value='0'/>
								</mdElement>
								<mdElement elementClass='ChoiceProperty'>
									<propertyID>STEREOTYPES_DISPLAY_MODE</propertyID>
									<propertyDescriptionID>STEREOTYPES_DISPLAY_MODE_DESCRIPTION</propertyDescriptionID>
									<value>STEREOTYPE_DISPLAY_MODE_DO_NOT_DISPLAY_STEREOTYPES</value>
									<choice xmi:value='STEREOTYPE_DISPLAY_MODE_TEXT_AND_ICON^STEREOTYPE_DISPLAY_MODE_TEXT^STEREOTYPE_DISPLAY_MODE_ICON^STEREOTYPE_DISPLAY_MODE_SHAPE_IMAGE_AND_TEXT^STEREOTYPE_DISPLAY_MODE_SHAPE_IMAGE^STEREOTYPE_DISPLAY_MODE_DO_NOT_DISPLAY_STEREOTYPES'/>
									<index xmi:value='5'/>
								</mdElement>
							</properties>
							<geometry>574, 140, 91, 49</geometry>
						</mdElement>
						<mdElement elementClass='Class' xmi:id='_15_0_6910223_1219684309609_843606_8422'>
							<elementID xmi:type='uml:Class' href='FuGE-v1-profile.mdzip#_11_5_6250211_1201701369846_489591_608'>
								<xmi:Extension extender='MagicDraw UML 15.0' extenderID='MagicDraw UML 15.0'>
									<referenceExtension referentPath='FuGE::Bio::Material::Material' referentType='Class'/>
								</xmi:Extension>
							</elementID>
							<properties>
								<mdElement elementClass='FontProperty'>
									<propertyID>FONT</propertyID>
									<propertyDescriptionID>FONT_DESCRIPTION</propertyDescriptionID>
									<fontName>SansSerif</fontName>
									<size xmi:value='12'/>
									<style xmi:value='0'/>
								</mdElement>
								<mdElement elementClass='ChoiceProperty'>
									<propertyID>STEREOTYPES_DISPLAY_MODE</propertyID>
									<propertyDescriptionID>STEREOTYPES_DISPLAY_MODE_DESCRIPTION</propertyDescriptionID>
									<value>STEREOTYPE_DISPLAY_MODE_DO_NOT_DISPLAY_STEREOTYPES</value>
									<choice xmi:value='STEREOTYPE_DISPLAY_MODE_TEXT_AND_ICON^STEREOTYPE_DISPLAY_MODE_TEXT^STEREOTYPE_DISPLAY_MODE_ICON^STEREOTYPE_DISPLAY_MODE_SHAPE_IMAGE_AND_TEXT^STEREOTYPE_DISPLAY_MODE_SHAPE_IMAGE^STEREOTYPE_DISPLAY_MODE_DO_NOT_DISPLAY_STEREOTYPES'/>
									<index xmi:value='5'/>
								</mdElement>
							</properties>
							<geometry>371, 42, 84, 51</geometry>
						</mdElement>
						<mdElement elementClass='Class' xmi:id='_15_0_6910223_1219684309609_57198_8423'>
							<elementID xmi:idref='_15_0_6910223_1204569796484_269504_1273'/>
							<properties>
								<mdElement elementClass='ColorProperty'>
									<propertyID>FILL_COLOR</propertyID>
									<propertyDescriptionID>FILL_COLOR_DESCRIPTION</propertyDescriptionID>
									<value xmi:value='-154'/>
								</mdElement>
								<mdElement elementClass='FontProperty'>
									<propertyID>FONT</propertyID>
									<propertyDescriptionID>FONT_DESCRIPTION</propertyDescriptionID>
									<fontName>SansSerif</fontName>
									<size xmi:value='12'/>
									<style xmi:value='0'/>
								</mdElement>
								<mdElement elementClass='ChoiceProperty'>
									<propertyID>STEREOTYPES_DISPLAY_MODE</propertyID>
									<propertyDescriptionID>STEREOTYPES_DISPLAY_MODE_DESCRIPTION</propertyDescriptionID>
									<value>STEREOTYPE_DISPLAY_MODE_DO_NOT_DISPLAY_STEREOTYPES</value>
									<choice xmi:value='STEREOTYPE_DISPLAY_MODE_TEXT_AND_ICON^STEREOTYPE_DISPLAY_MODE_TEXT^STEREOTYPE_DISPLAY_MODE_ICON^STEREOTYPE_DISPLAY_MODE_SHAPE_IMAGE_AND_TEXT^STEREOTYPE_DISPLAY_MODE_SHAPE_IMAGE^STEREOTYPE_DISPLAY_MODE_DO_NOT_DISPLAY_STEREOTYPES'/>
									<index xmi:value='5'/>
								</mdElement>
							</properties>
							<geometry>252, 133, 91, 56</geometry>
						</mdElement>
						<mdElement elementClass='Association' xmi:id='_15_0_6910223_1219684309609_179373_8425'>
							<elementID xmi:idref='_15_0_6910223_1204571745640_362346_1427'/>
							<properties>
								<mdElement elementClass='FontProperty'>
									<propertyID>FONT</propertyID>
									<propertyDescriptionID>FONT_DESCRIPTION</propertyDescriptionID>
									<fontName>SansSerif</fontName>
									<size xmi:value='12'/>
									<style xmi:value='1'/>
								</mdElement>
								<mdElement elementClass='ChoiceProperty'>
									<propertyID>LINK_LINE_STYLE</propertyID>
									<propertyDescriptionID>LINK_LINE_STYLE_DESCRIPTION</propertyDescriptionID>
									<value>RECTILINEAR</value>
									<choice xmi:value='RECTILINEAR^OBLIQUE^BEZIER'/>
									<index xmi:value='0'/>
								</mdElement>
							</properties>
							<linkFirstEndID xmi:idref='_15_0_6910223_1219684309609_763476_8421'/>
							<linkSecondEndID xmi:idref='_15_0_6910223_1219684309609_57198_8423'/>
							<geometry>574, 154; 343, 154; </geometry>
							<linkNameID xmi:idref='_15_0_6910223_1219684309609_4635_8418'/>
							<nameVisible xmi:value='true'/>
							<mdOwnedViews>
								<mdElement elementClass='AssociationTextBox' xmi:id='_15_0_6910223_1219684309609_4635_8418'>
									<geometry>399, 133, 98, 15</geometry>
									<text>SourceOrganism</text>
									<reverseIcon xmi:value='true'/>
								</mdElement>
								<mdElement elementClass='TextBoxWithIcon' xmi:id='_15_0_6910223_1219684309609_521832_8440'>
									<editable xmi:value='false'/>
									<visible xmi:value='false'/>
									<geometry>445, 169, 26, 13</geometry>
								</mdElement>
								<mdElement elementClass='TextBox' xmi:id='_15_0_6910223_1219684309609_845277_8441'>
									<editable xmi:value='false'/>
									<visible xmi:value='false'/>
									<geometry>473, 163, 30, 15</geometry>
								</mdElement>
								<mdElement elementClass='TextBox' xmi:id='_15_0_6910223_1219684309609_435488_8439'>
									<editable xmi:value='false'/>
									<visible xmi:value='false'/>
									<geometry>443, 124, 30, 15</geometry>
								</mdElement>
								<mdElement elementClass='TextBox' xmi:id='_15_0_6910223_1219684309625_550850_8603'>
									<editable xmi:value='false'/>
									<visible xmi:value='false'/>
									<geometry>512, 136, 30, 15</geometry>
								</mdElement>
								<mdElement elementClass='TextBox' xmi:id='_15_0_6910223_1219684309625_108596_8605'>
									<editable xmi:value='false'/>
									<visible xmi:value='false'/>
									<geometry>374, 136, 30, 15</geometry>
								</mdElement>
								<mdElement elementClass='Role' xmi:id='_15_0_6910223_1219684309609_493583_8461'>
									<elementID xmi:idref='_15_0_6910223_1204571745640_804596_1428'/>
									<geometry>564, 149, 10, 10</geometry>
									<mdOwnedViews>
										<mdElement elementClass='TextBox' xmi:id='_15_0_6910223_1219684309609_410102_8438'>
											<geometry>532, 140, 30, 15</geometry>
											<text>0..*</text>
										</mdElement>
										<mdElement elementClass='TextBox' xmi:id='_15_0_6910223_1219684309609_949647_8523'>
											<visible xmi:value='false'/>
											<geometry>564, 149, 30, 15</geometry>
										</mdElement>
										<mdElement elementClass='TextBox' xmi:id='_15_0_6910223_1219684309609_564411_8432'>
											<visible xmi:value='false'/>
											<geometry>483, 154, 101, 15</geometry>
											<text>+sourceOrganism</text>
										</mdElement>
										<mdElement elementClass='TextBoxWithIcon' xmi:id='_15_0_6910223_1219684309609_839010_8504'>
											<editable xmi:value='false'/>
											<visible xmi:value='false'/>
											<geometry>462, 168, 22, 11</geometry>
										</mdElement>
										<mdElement elementClass='TextBox' xmi:id='_15_0_6910223_1219684309609_648971_8511'>
											<visible xmi:value='false'/>
											<geometry>564, 149, 30, 15</geometry>
										</mdElement>
										<mdElement elementClass='TextBox' xmi:id='_15_0_6910223_1219684309609_14127_8496'>
											<editable xmi:value='false'/>
											<visible xmi:value='false'/>
											<geometry>564, 149, 30, 15</geometry>
										</mdElement>
									</mdOwnedViews>
									<roleNameID xmi:idref='_15_0_6910223_1219684309609_564411_8432'/>
									<roleMultiplicityID xmi:idref='_15_0_6910223_1219684309609_410102_8438'/>
									<roleConstraintsID xmi:idref='_15_0_6910223_1219684309609_949647_8523'/>
									<roleStereotypeID xmi:idref='_15_0_6910223_1219684309609_839010_8504'/>
									<roleTaggedValuesID xmi:idref='_15_0_6910223_1219684309609_648971_8511'/>
									<rolePropertyStringID xmi:idref='_15_0_6910223_1219684309609_14127_8496'/>
								</mdElement>
								<mdElement elementClass='Role' xmi:id='_15_0_6910223_1219684309609_349692_8462'>
									<elementID xmi:idref='_15_0_6910223_1204571745640_313238_1429'/>
									<properties>
										<mdElement elementClass='FontProperty'>
											<propertyID>FONT</propertyID>
											<propertyDescriptionID>FONT_DESCRIPTION</propertyDescriptionID>
											<fontName>SansSerif</fontName>
											<size xmi:value='10'/>
											<style xmi:value='0'/>
										</mdElement>
										<mdElement elementClass='BooleanProperty'>
											<propertyID>SHOW_ROLE_NAME</propertyID>
											<propertyDescriptionID>SHOW_ROLE_NAME_DESCRIPTION</propertyDescriptionID>
											<value xmi:value='true'/>
										</mdElement>
									</properties>
									<geometry>343, 149, 10, 10</geometry>
									<mdOwnedViews>
										<mdElement elementClass='TextBox' xmi:id='_15_0_6910223_1219684309609_289858_8501'>
											<visible xmi:value='false'/>
											<geometry>346, 129, 24, 12</geometry>
										</mdElement>
										<mdElement elementClass='TextBox' xmi:id='_15_0_6910223_1219684309609_643686_8487'>
											<visible xmi:value='false'/>
											<geometry>343, 149, 24, 12</geometry>
										</mdElement>
										<mdElement elementClass='TextBox' xmi:id='_15_0_6910223_1219684309609_179311_8512'>
											<visible xmi:value='false'/>
											<geometry>343, 149, 24, 12</geometry>
										</mdElement>
										<mdElement elementClass='TextBoxWithIcon' xmi:id='_15_0_6910223_1219684309609_468159_8489'>
											<editable xmi:value='false'/>
											<visible xmi:value='false'/>
											<geometry>345, 165, 22, 11</geometry>
										</mdElement>
										<mdElement elementClass='TextBox' xmi:id='_15_0_6910223_1219684309609_625878_8522'>
											<visible xmi:value='false'/>
											<geometry>343, 149, 24, 12</geometry>
										</mdElement>
										<mdElement elementClass='TextBox' xmi:id='_15_0_6910223_1219684309609_961505_8525'>
											<editable xmi:value='false'/>
											<visible xmi:value='false'/>
											<geometry>343, 149, 24, 12</geometry>
										</mdElement>
									</mdOwnedViews>
									<roleNameID xmi:idref='_15_0_6910223_1219684309609_179311_8512'/>
									<roleMultiplicityID xmi:idref='_15_0_6910223_1219684309609_289858_8501'/>
									<roleConstraintsID xmi:idref='_15_0_6910223_1219684309609_643686_8487'/>
									<roleStereotypeID xmi:idref='_15_0_6910223_1219684309609_468159_8489'/>
									<roleTaggedValuesID xmi:idref='_15_0_6910223_1219684309609_625878_8522'/>
									<rolePropertyStringID xmi:idref='_15_0_6910223_1219684309609_961505_8525'/>
								</mdElement>
							</mdOwnedViews>
							<linkConstraintID xmi:idref='_15_0_6910223_1219684309609_435488_8439'/>
							<linkStereotypeID xmi:idref='_15_0_6910223_1219684309609_521832_8440'/>
							<linkTaggedValuesID xmi:idref='_15_0_6910223_1219684309609_845277_8441'/>
							<linkConveyedAID xmi:idref='_15_0_6910223_1219684309625_550850_8603'/>
							<linkConveyedBID xmi:idref='_15_0_6910223_1219684309625_108596_8605'/>
							<associationFirstEndID xmi:idref='_15_0_6910223_1219684309609_493583_8461'/>
							<associationSecondEndID xmi:idref='_15_0_6910223_1219684309609_349692_8462'/>
						</mdElement>
						<mdElement elementClass='Association' xmi:id='_15_0_6910223_1219684309609_335411_8428'>
							<elementID xmi:idref='_15_0_6910223_1204570468687_508796_1345'/>
							<properties>
								<mdElement elementClass='FontProperty'>
									<propertyID>FONT</propertyID>
									<propertyDescriptionID>FONT_DESCRIPTION</propertyDescriptionID>
									<fontName>SansSerif</fontName>
									<size xmi:value='12'/>
									<style xmi:value='1'/>
								</mdElement>
							</properties>
							<linkFirstEndID xmi:idref='_15_0_6910223_1219684309609_558847_8411'/>
							<linkSecondEndID xmi:idref='_15_0_6910223_1219684309609_57198_8423'/>
							<geometry>297, 301; 297, 189; </geometry>
							<linkNameID xmi:idref='_15_0_6910223_1219684309609_940464_8424'/>
							<nameVisible xmi:value='true'/>
							<mdOwnedViews>
								<mdElement elementClass='AssociationTextBox' xmi:id='_15_0_6910223_1219684309609_940464_8424'>
									<geometry>245, 217, 50, 15</geometry>
									<text>SubType</text>
									<reverseIcon xmi:value='true'/>
								</mdElement>
								<mdElement elementClass='TextBoxWithIcon' xmi:id='_15_0_6910223_1219684309609_318718_8453'>
									<editable xmi:value='false'/>
									<visible xmi:value='false'/>
									<geometry>284, 260, 26, 13</geometry>
								</mdElement>
								<mdElement elementClass='TextBox' xmi:id='_15_0_6910223_1219684309609_991810_8454'>
									<editable xmi:value='false'/>
									<visible xmi:value='false'/>
									<geometry>283, 281, 30, 15</geometry>
								</mdElement>
								<mdElement elementClass='TextBox' xmi:id='_15_0_6910223_1219684309609_577614_8452'>
									<editable xmi:value='false'/>
									<visible xmi:value='false'/>
									<geometry>282, 215, 30, 15</geometry>
								</mdElement>
								<mdElement elementClass='TextBox' xmi:id='_15_0_6910223_1219684309625_930528_8665'>
									<editable xmi:value='false'/>
									<visible xmi:value='false'/>
									<geometry>282, 260, 30, 15</geometry>
								</mdElement>
								<mdElement elementClass='TextBox' xmi:id='_15_0_6910223_1219684309625_687373_8667'>
									<editable xmi:value='false'/>
									<visible xmi:value='false'/>
									<geometry>282, 193, 30, 15</geometry>
								</mdElement>
								<mdElement elementClass='Role' xmi:id='_15_0_6910223_1219684309609_82830_8463'>
									<elementID xmi:idref='_15_0_6910223_1204570468687_210034_1346'/>
									<properties>
										<mdElement elementClass='ChoiceProperty'>
											<propertyID>STEREOTYPES_DISPLAY_MODE</propertyID>
											<propertyDescriptionID>STEREOTYPES_DISPLAY_MODE_DESCRIPTION</propertyDescriptionID>
											<value>STEREOTYPE_DISPLAY_MODE_DO_NOT_DISPLAY_STEREOTYPES</value>
											<choice xmi:value='STEREOTYPE_DISPLAY_MODE_TEXT_AND_ICON^STEREOTYPE_DISPLAY_MODE_TEXT^STEREOTYPE_DISPLAY_MODE_ICON^STEREOTYPE_DISPLAY_MODE_DO_NOT_DISPLAY_STEREOTYPES'/>
											<index xmi:value='3'/>
										</mdElement>
									</properties>
									<geometry>292, 291, 10, 10</geometry>
									<mdOwnedViews>
										<mdElement elementClass='TextBox' xmi:id='_15_0_6910223_1219684309609_285398_8436'>
											<geometry>273, 273, 30, 15</geometry>
											<text>0..*</text>
										</mdElement>
										<mdElement elementClass='TextBox' xmi:id='_15_0_6910223_1219684309609_720115_8492'>
											<visible xmi:value='false'/>
											<geometry>292, 291, 30, 15</geometry>
										</mdElement>
										<mdElement elementClass='TextBox' xmi:id='_15_0_6910223_1219684309609_28941_8434'>
											<visible xmi:value='false'/>
											<geometry>239, 289, 55, 15</geometry>
											<text>+subType</text>
										</mdElement>
										<mdElement elementClass='TextBoxWithIcon' xmi:id='_15_0_6910223_1219684309609_431755_8414'>
											<editable xmi:value='false'/>
											<visible xmi:value='false'/>
											<geometry>306, 287, 108, 11</geometry>
											<text>&lt;&lt;MapAssocToElement&gt;&gt;</text>
										</mdElement>
										<mdElement elementClass='TextBox' xmi:id='_15_0_6910223_1219684309609_196894_8470'>
											<visible xmi:value='false'/>
											<geometry>292, 291, 30, 15</geometry>
										</mdElement>
										<mdElement elementClass='TextBox' xmi:id='_15_0_6910223_1219684309609_89837_8536'>
											<editable xmi:value='false'/>
											<visible xmi:value='false'/>
											<geometry>292, 291, 30, 15</geometry>
										</mdElement>
									</mdOwnedViews>
									<roleNameID xmi:idref='_15_0_6910223_1219684309609_28941_8434'/>
									<roleMultiplicityID xmi:idref='_15_0_6910223_1219684309609_285398_8436'/>
									<roleConstraintsID xmi:idref='_15_0_6910223_1219684309609_720115_8492'/>
									<roleStereotypeID xmi:idref='_15_0_6910223_1219684309609_431755_8414'/>
									<roleTaggedValuesID xmi:idref='_15_0_6910223_1219684309609_196894_8470'/>
									<rolePropertyStringID xmi:idref='_15_0_6910223_1219684309609_89837_8536'/>
								</mdElement>
								<mdElement elementClass='Role' xmi:id='_15_0_6910223_1219684309609_724502_8464'>
									<elementID xmi:idref='_15_0_6910223_1204570468687_85341_1347'/>
									<properties>
										<mdElement elementClass='FontProperty'>
											<propertyID>FONT</propertyID>
											<propertyDescriptionID>FONT_DESCRIPTION</propertyDescriptionID>
											<fontName>SansSerif</fontName>
											<size xmi:value='10'/>
											<style xmi:value='0'/>
										</mdElement>
										<mdElement elementClass='BooleanProperty'>
											<propertyID>SHOW_ROLE_NAME</propertyID>
											<propertyDescriptionID>SHOW_ROLE_NAME_DESCRIPTION</propertyDescriptionID>
											<value xmi:value='true'/>
										</mdElement>
									</properties>
									<geometry>292, 189, 10, 10</geometry>
									<mdOwnedViews>
										<mdElement elementClass='TextBox' xmi:id='_15_0_6910223_1219684309609_608408_8477'>
											<visible xmi:value='false'/>
											<geometry>296, 190, 24, 12</geometry>
										</mdElement>
										<mdElement elementClass='TextBox' xmi:id='_15_0_6910223_1219684309609_824140_8518'>
											<visible xmi:value='false'/>
											<geometry>292, 189, 24, 12</geometry>
										</mdElement>
										<mdElement elementClass='TextBox' xmi:id='_15_0_6910223_1219684309609_219734_8480'>
											<visible xmi:value='false'/>
											<geometry>292, 189, 24, 12</geometry>
										</mdElement>
										<mdElement elementClass='TextBoxWithIcon' xmi:id='_15_0_6910223_1219684309609_486786_8531'>
											<editable xmi:value='false'/>
											<visible xmi:value='false'/>
											<geometry>294, 205, 22, 11</geometry>
										</mdElement>
										<mdElement elementClass='TextBox' xmi:id='_15_0_6910223_1219684309609_702978_8534'>
											<visible xmi:value='false'/>
											<geometry>292, 189, 24, 12</geometry>
										</mdElement>
										<mdElement elementClass='TextBox' xmi:id='_15_0_6910223_1219684309609_453927_8469'>
											<editable xmi:value='false'/>
											<visible xmi:value='false'/>
											<geometry>292, 189, 24, 12</geometry>
										</mdElement>
									</mdOwnedViews>
									<roleNameID xmi:idref='_15_0_6910223_1219684309609_219734_8480'/>
									<roleMultiplicityID xmi:idref='_15_0_6910223_1219684309609_608408_8477'/>
									<roleConstraintsID xmi:idref='_15_0_6910223_1219684309609_824140_8518'/>
									<roleStereotypeID xmi:idref='_15_0_6910223_1219684309609_486786_8531'/>
									<roleTaggedValuesID xmi:idref='_15_0_6910223_1219684309609_702978_8534'/>
									<rolePropertyStringID xmi:idref='_15_0_6910223_1219684309609_453927_8469'/>
								</mdElement>
							</mdOwnedViews>
							<linkConstraintID xmi:idref='_15_0_6910223_1219684309609_577614_8452'/>
							<linkStereotypeID xmi:idref='_15_0_6910223_1219684309609_318718_8453'/>
							<linkTaggedValuesID xmi:idref='_15_0_6910223_1219684309609_991810_8454'/>
							<linkConveyedAID xmi:idref='_15_0_6910223_1219684309625_930528_8665'/>
							<linkConveyedBID xmi:idref='_15_0_6910223_1219684309625_687373_8667'/>
							<associationFirstEndID xmi:idref='_15_0_6910223_1219684309609_82830_8463'/>
							<associationSecondEndID xmi:idref='_15_0_6910223_1219684309609_724502_8464'/>
						</mdElement>
						<mdElement elementClass='Association' xmi:id='_15_0_6910223_1219684309609_239461_8429'>
							<elementID xmi:idref='_15_1_c100302_1211378721312_576005_5954'/>
							<properties>
								<mdElement elementClass='FontProperty'>
									<propertyID>FONT</propertyID>
									<propertyDescriptionID>FONT_DESCRIPTION</propertyDescriptionID>
									<fontName>SansSerif</fontName>
									<size xmi:value='12'/>
									<style xmi:value='1'/>
								</mdElement>
								<mdElement elementClass='ChoiceProperty'>
									<propertyID>LINK_LINE_STYLE</propertyID>
									<propertyDescriptionID>LINK_LINE_STYLE_DESCRIPTION</propertyDescriptionID>
									<value>RECTILINEAR</value>
									<choice xmi:value='RECTILINEAR^OBLIQUE^BEZIER'/>
									<index xmi:value='0'/>
								</mdElement>
							</properties>
							<linkFirstEndID xmi:idref='_15_0_6910223_1219684309609_57198_8423'/>
							<linkSecondEndID xmi:idref='_15_0_6910223_1219684309609_57198_8423'/>
							<geometry>343, 166; 383, 166; 383, 229; 318, 229; 318, 189; </geometry>
							<linkNameID xmi:idref='_15_0_6910223_1219684309609_305354_8420'/>
							<nameVisible xmi:value='true'/>
							<mdOwnedViews>
								<mdElement elementClass='AssociationTextBox' xmi:id='_15_0_6910223_1219684309609_305354_8420'>
									<geometry>322, 203, 85, 15</geometry>
									<text>SourceSample</text>
									<reverseIcon xmi:value='true'/>
								</mdElement>
								<mdElement elementClass='TextBoxWithIcon' xmi:id='_15_0_6910223_1219684309609_511019_8456'>
									<editable xmi:value='false'/>
									<visible xmi:value='false'/>
									<geometry>369, 244, 26, 13</geometry>
								</mdElement>
								<mdElement elementClass='TextBox' xmi:id='_15_0_6910223_1219684309609_263332_8457'>
									<editable xmi:value='false'/>
									<visible xmi:value='false'/>
									<geometry>370, 193, 30, 15</geometry>
								</mdElement>
								<mdElement elementClass='TextBox' xmi:id='_15_0_6910223_1219684309609_632434_8455'>
									<editable xmi:value='false'/>
									<visible xmi:value='false'/>
									<geometry>367, 199, 30, 15</geometry>
								</mdElement>
								<mdElement elementClass='TextBox' xmi:id='_15_0_6910223_1219684309625_981428_8693'>
									<editable xmi:value='false'/>
									<visible xmi:value='false'/>
									<geometry>368, 149, 30, 15</geometry>
								</mdElement>
								<mdElement elementClass='TextBox' xmi:id='_15_0_6910223_1219684309625_332105_8695'>
									<editable xmi:value='false'/>
									<visible xmi:value='false'/>
									<geometry>305, 211, 30, 15</geometry>
								</mdElement>
								<mdElement elementClass='Role' xmi:id='_15_0_6910223_1219684309609_253573_8465'>
									<elementID xmi:idref='_15_1_c100302_1211378721312_293487_5955'/>
									<geometry>343, 161, 10, 10</geometry>
									<mdOwnedViews>
										<mdElement elementClass='TextBox' xmi:id='_15_0_6910223_1219684309609_535701_8437'>
											<geometry>349, 169, 30, 15</geometry>
											<text>0..*</text>
										</mdElement>
										<mdElement elementClass='TextBox' xmi:id='_15_0_6910223_1219684309609_24262_8471'>
											<visible xmi:value='false'/>
											<geometry>343, 161, 30, 15</geometry>
										</mdElement>
										<mdElement elementClass='TextBox' xmi:id='_15_0_6910223_1219684309609_755039_8433'>
											<visible xmi:value='false'/>
											<geometry>391, 162, 89, 15</geometry>
											<text>+sourceMaterial</text>
										</mdElement>
										<mdElement elementClass='TextBoxWithIcon' xmi:id='_15_0_6910223_1219684309609_454175_8533'>
											<editable xmi:value='false'/>
											<visible xmi:value='false'/>
											<geometry>387, 176, 22, 11</geometry>
										</mdElement>
										<mdElement elementClass='TextBox' xmi:id='_15_0_6910223_1219684309609_785153_8527'>
											<visible xmi:value='false'/>
											<geometry>343, 161, 30, 15</geometry>
										</mdElement>
										<mdElement elementClass='TextBox' xmi:id='_15_0_6910223_1219684309609_596507_8490'>
											<editable xmi:value='false'/>
											<visible xmi:value='false'/>
											<geometry>343, 161, 30, 15</geometry>
										</mdElement>
									</mdOwnedViews>
									<roleNameID xmi:idref='_15_0_6910223_1219684309609_755039_8433'/>
									<roleMultiplicityID xmi:idref='_15_0_6910223_1219684309609_535701_8437'/>
									<roleConstraintsID xmi:idref='_15_0_6910223_1219684309609_24262_8471'/>
									<roleStereotypeID xmi:idref='_15_0_6910223_1219684309609_454175_8533'/>
									<roleTaggedValuesID xmi:idref='_15_0_6910223_1219684309609_785153_8527'/>
									<rolePropertyStringID xmi:idref='_15_0_6910223_1219684309609_596507_8490'/>
								</mdElement>
								<mdElement elementClass='Role' xmi:id='_15_0_6910223_1219684309609_876574_8466'>
									<elementID xmi:idref='_15_1_c100302_1211378721312_772259_5956'/>
									<properties>
										<mdElement elementClass='FontProperty'>
											<propertyID>FONT</propertyID>
											<propertyDescriptionID>FONT_DESCRIPTION</propertyDescriptionID>
											<fontName>SansSerif</fontName>
											<size xmi:value='10'/>
											<style xmi:value='0'/>
										</mdElement>
										<mdElement elementClass='BooleanProperty'>
											<propertyID>SHOW_ROLE_NAME</propertyID>
											<propertyDescriptionID>SHOW_ROLE_NAME_DESCRIPTION</propertyDescriptionID>
											<value xmi:value='true'/>
										</mdElement>
									</properties>
									<geometry>313, 189, 10, 10</geometry>
									<mdOwnedViews>
										<mdElement elementClass='TextBox' xmi:id='_15_0_6910223_1219684309609_448206_8500'>
											<visible xmi:value='false'/>
											<geometry>313, 189, 24, 12</geometry>
										</mdElement>
										<mdElement elementClass='TextBox' xmi:id='_15_0_6910223_1219684309609_175390_8474'>
											<visible xmi:value='false'/>
											<geometry>313, 189, 24, 12</geometry>
										</mdElement>
										<mdElement elementClass='TextBox' xmi:id='_15_0_6910223_1219684309609_113524_8524'>
											<visible xmi:value='false'/>
											<geometry>313, 189, 24, 12</geometry>
										</mdElement>
										<mdElement elementClass='TextBoxWithIcon' xmi:id='_15_0_6910223_1219684309609_57288_8495'>
											<editable xmi:value='false'/>
											<visible xmi:value='false'/>
											<geometry>315, 205, 22, 11</geometry>
										</mdElement>
										<mdElement elementClass='TextBox' xmi:id='_15_0_6910223_1219684309609_994127_8491'>
											<visible xmi:value='false'/>
											<geometry>313, 189, 24, 12</geometry>
										</mdElement>
										<mdElement elementClass='TextBox' xmi:id='_15_0_6910223_1219684309609_685047_8485'>
											<editable xmi:value='false'/>
											<visible xmi:value='false'/>
											<geometry>313, 189, 24, 12</geometry>
										</mdElement>
									</mdOwnedViews>
									<roleNameID xmi:idref='_15_0_6910223_1219684309609_113524_8524'/>
									<roleMultiplicityID xmi:idref='_15_0_6910223_1219684309609_448206_8500'/>
									<roleConstraintsID xmi:idref='_15_0_6910223_1219684309609_175390_8474'/>
									<roleStereotypeID xmi:idref='_15_0_6910223_1219684309609_57288_8495'/>
									<roleTaggedValuesID xmi:idref='_15_0_6910223_1219684309609_994127_8491'/>
									<rolePropertyStringID xmi:idref='_15_0_6910223_1219684309609_685047_8485'/>
								</mdElement>
							</mdOwnedViews>
							<linkConstraintID xmi:idref='_15_0_6910223_1219684309609_632434_8455'/>
							<linkStereotypeID xmi:idref='_15_0_6910223_1219684309609_511019_8456'/>
							<linkTaggedValuesID xmi:idref='_15_0_6910223_1219684309609_263332_8457'/>
							<linkConveyedAID xmi:idref='_15_0_6910223_1219684309625_981428_8693'/>
							<linkConveyedBID xmi:idref='_15_0_6910223_1219684309625_332105_8695'/>
							<associationFirstEndID xmi:idref='_15_0_6910223_1219684309609_253573_8465'/>
							<associationSecondEndID xmi:idref='_15_0_6910223_1219684309609_876574_8466'/>
						</mdElement>
						<mdElement elementClass='Class' xmi:id='_15_0_6910223_1219684564515_126603_10415'>
							<elementID xmi:idref='_15_0_6910223_1204571828984_848401_1483'/>
							<properties>
								<mdElement elementClass='ColorProperty'>
									<propertyID>FILL_COLOR</propertyID>
									<propertyDescriptionID>FILL_COLOR_DESCRIPTION</propertyDescriptionID>
									<value xmi:value='-154'/>
								</mdElement>
								<mdElement elementClass='FontProperty'>
									<propertyID>FONT</propertyID>
									<propertyDescriptionID>FONT_DESCRIPTION</propertyDescriptionID>
									<fontName>SansSerif</fontName>
									<size xmi:value='12'/>
									<style xmi:value='0'/>
								</mdElement>
								<mdElement elementClass='ChoiceProperty'>
									<propertyID>STEREOTYPES_DISPLAY_MODE</propertyID>
									<propertyDescriptionID>STEREOTYPES_DISPLAY_MODE_DESCRIPTION</propertyDescriptionID>
									<value>STEREOTYPE_DISPLAY_MODE_DO_NOT_DISPLAY_STEREOTYPES</value>
									<choice xmi:value='STEREOTYPE_DISPLAY_MODE_TEXT_AND_ICON^STEREOTYPE_DISPLAY_MODE_TEXT^STEREOTYPE_DISPLAY_MODE_ICON^STEREOTYPE_DISPLAY_MODE_SHAPE_IMAGE_AND_TEXT^STEREOTYPE_DISPLAY_MODE_SHAPE_IMAGE^STEREOTYPE_DISPLAY_MODE_DO_NOT_DISPLAY_STEREOTYPES'/>
									<index xmi:value='5'/>
								</mdElement>
							</properties>
							<geometry>56, 42, 148, 56</geometry>
						</mdElement>
						<mdElement elementClass='Class' xmi:id='_15_0_6910223_1219684564515_340_10418'>
							<elementID xmi:idref='_15_0_6910223_1204575547406_702418_2004'/>
							<properties>
								<mdElement elementClass='ColorProperty'>
									<propertyID>FILL_COLOR</propertyID>
									<propertyDescriptionID>FILL_COLOR_DESCRIPTION</propertyDescriptionID>
									<value xmi:value='-154'/>
								</mdElement>
								<mdElement elementClass='FontProperty'>
									<propertyID>FONT</propertyID>
									<propertyDescriptionID>FONT_DESCRIPTION</propertyDescriptionID>
									<fontName>SansSerif</fontName>
									<size xmi:value='12'/>
									<style xmi:value='0'/>
								</mdElement>
								<mdElement elementClass='ChoiceProperty'>
									<propertyID>STEREOTYPES_DISPLAY_MODE</propertyID>
									<propertyDescriptionID>STEREOTYPES_DISPLAY_MODE_DESCRIPTION</propertyDescriptionID>
									<value>STEREOTYPE_DISPLAY_MODE_DO_NOT_DISPLAY_STEREOTYPES</value>
									<choice xmi:value='STEREOTYPE_DISPLAY_MODE_TEXT_AND_ICON^STEREOTYPE_DISPLAY_MODE_TEXT^STEREOTYPE_DISPLAY_MODE_ICON^STEREOTYPE_DISPLAY_MODE_SHAPE_IMAGE_AND_TEXT^STEREOTYPE_DISPLAY_MODE_SHAPE_IMAGE^STEREOTYPE_DISPLAY_MODE_DO_NOT_DISPLAY_STEREOTYPES'/>
									<index xmi:value='5'/>
								</mdElement>
							</properties>
							<geometry>63, 315, 139, 56</geometry>
						</mdElement>
						<mdElement elementClass='Class' xmi:id='_15_0_6910223_1219684564515_659656_10423'>
							<elementID xmi:type='uml:Class' href='FuGE-v1-profile.mdzip#_11_5_6250211_1201701369848_917042_615'>
								<xmi:Extension extender='MagicDraw UML 15.0' extenderID='MagicDraw UML 15.0'>
									<referenceExtension referentPath='FuGE::Bio::Material::GenericMaterial' referentType='Class'/>
								</xmi:Extension>
							</elementID>
							<properties>
								<mdElement elementClass='FontProperty'>
									<propertyID>FONT</propertyID>
									<propertyDescriptionID>FONT_DESCRIPTION</propertyDescriptionID>
									<fontName>SansSerif</fontName>
									<size xmi:value='12'/>
									<style xmi:value='0'/>
								</mdElement>
								<mdElement elementClass='ChoiceProperty'>
									<propertyID>STEREOTYPES_DISPLAY_MODE</propertyID>
									<propertyDescriptionID>STEREOTYPES_DISPLAY_MODE_DESCRIPTION</propertyDescriptionID>
									<value>STEREOTYPE_DISPLAY_MODE_DO_NOT_DISPLAY_STEREOTYPES</value>
									<choice xmi:value='STEREOTYPE_DISPLAY_MODE_TEXT_AND_ICON^STEREOTYPE_DISPLAY_MODE_TEXT^STEREOTYPE_DISPLAY_MODE_ICON^STEREOTYPE_DISPLAY_MODE_SHAPE_IMAGE_AND_TEXT^STEREOTYPE_DISPLAY_MODE_SHAPE_IMAGE^STEREOTYPE_DISPLAY_MODE_DO_NOT_DISPLAY_STEREOTYPES'/>
									<index xmi:value='5'/>
								</mdElement>
							</properties>
							<geometry>7, 182, 110, 44</geometry>
						</mdElement>
						<mdElement elementClass='Association' xmi:id='_15_0_6910223_1219684564515_102186_10433'>
							<elementID xmi:idref='_15_1_c100302_1211385374609_387062_6083'/>
							<properties>
								<mdElement elementClass='FontProperty'>
									<propertyID>FONT</propertyID>
									<propertyDescriptionID>FONT_DESCRIPTION</propertyDescriptionID>
									<fontName>SansSerif</fontName>
									<size xmi:value='12'/>
									<style xmi:value='1'/>
								</mdElement>
							</properties>
							<linkFirstEndID xmi:idref='_15_0_6910223_1219684564515_659656_10423'/>
							<linkSecondEndID xmi:idref='_15_0_6910223_1219684564515_340_10418'/>
							<geometry>73, 226; 118, 315; </geometry>
							<linkNameID xmi:idref='_15_0_6910223_1219684564515_796905_10430'/>
							<nameVisible xmi:value='true'/>
							<mdOwnedViews>
								<mdElement elementClass='AssociationTextBox' xmi:id='_15_0_6910223_1219684564515_796905_10430'>
									<geometry>42, 259, 45, 15</geometry>
									<text>Analyte</text>
									<reverseIcon xmi:value='true'/>
								</mdElement>
								<mdElement elementClass='TextBoxWithIcon' xmi:id='_15_0_6910223_1219684564515_760129_10458'>
									<editable xmi:value='false'/>
									<visible xmi:value='false'/>
									<geometry>82, 285, 26, 13</geometry>
								</mdElement>
								<mdElement elementClass='TextBox' xmi:id='_15_0_6910223_1219684564515_791064_10459'>
									<editable xmi:value='false'/>
									<visible xmi:value='false'/>
									<geometry>73, 249, 30, 15</geometry>
								</mdElement>
								<mdElement elementClass='TextBox' xmi:id='_15_0_6910223_1219684564515_355656_10460'>
									<editable xmi:value='false'/>
									<visible xmi:value='false'/>
									<geometry>80, 240, 30, 15</geometry>
								</mdElement>
								<mdElement elementClass='TextBox' xmi:id='_15_0_6910223_1219684565656_514549_10679'>
									<editable xmi:value='false'/>
									<visible xmi:value='false'/>
									<geometry>67, 225, 30, 15</geometry>
								</mdElement>
								<mdElement elementClass='TextBox' xmi:id='_15_0_6910223_1219684565656_234017_10681'>
									<editable xmi:value='false'/>
									<visible xmi:value='false'/>
									<geometry>94, 279, 30, 15</geometry>
								</mdElement>
								<mdElement elementClass='Role' xmi:id='_15_0_6910223_1219684564515_981419_10487'>
									<elementID xmi:idref='_15_1_c100302_1211385374625_829133_6085'/>
									<properties>
										<mdElement elementClass='ChoiceProperty'>
											<propertyID>STEREOTYPES_DISPLAY_MODE</propertyID>
											<propertyDescriptionID>STEREOTYPES_DISPLAY_MODE_DESCRIPTION</propertyDescriptionID>
											<value>STEREOTYPE_DISPLAY_MODE_DO_NOT_DISPLAY_STEREOTYPES</value>
											<choice xmi:value='STEREOTYPE_DISPLAY_MODE_TEXT_AND_ICON^STEREOTYPE_DISPLAY_MODE_TEXT^STEREOTYPE_DISPLAY_MODE_ICON^STEREOTYPE_DISPLAY_MODE_DO_NOT_DISPLAY_STEREOTYPES'/>
											<index xmi:value='3'/>
										</mdElement>
									</properties>
									<geometry>68, 226, 10, 10</geometry>
									<mdOwnedViews>
										<mdElement elementClass='TextBox' xmi:id='_15_0_6910223_1219684564515_76326_10453'>
											<geometry>41, 228, 30, 15</geometry>
											<text>0..*</text>
										</mdElement>
										<mdElement elementClass='TextBox' xmi:id='_15_0_6910223_1219684564531_626953_10571'>
											<visible xmi:value='false'/>
											<geometry>68, 226, 30, 15</geometry>
										</mdElement>
										<mdElement elementClass='TextBox' xmi:id='_15_0_6910223_1219684564515_858953_10447'>
											<visible xmi:value='false'/>
											<geometry>29, 239, 47, 15</geometry>
											<text>+analyte</text>
										</mdElement>
										<mdElement elementClass='TextBoxWithIcon' xmi:id='_15_0_6910223_1219684564515_82175_10505'>
											<editable xmi:value='false'/>
											<visible xmi:value='false'/>
											<geometry>127, 248, 108, 11</geometry>
											<text>&lt;&lt;MapAssocToElement&gt;&gt;</text>
										</mdElement>
										<mdElement elementClass='TextBox' xmi:id='_15_0_6910223_1219684564515_456443_10523'>
											<visible xmi:value='false'/>
											<geometry>68, 226, 30, 15</geometry>
										</mdElement>
										<mdElement elementClass='TextBox' xmi:id='_15_0_6910223_1219684564531_647633_10596'>
											<editable xmi:value='false'/>
											<visible xmi:value='false'/>
											<geometry>68, 226, 30, 15</geometry>
										</mdElement>
									</mdOwnedViews>
									<roleNameID xmi:idref='_15_0_6910223_1219684564515_858953_10447'/>
									<roleMultiplicityID xmi:idref='_15_0_6910223_1219684564515_76326_10453'/>
									<roleConstraintsID xmi:idref='_15_0_6910223_1219684564531_626953_10571'/>
									<roleStereotypeID xmi:idref='_15_0_6910223_1219684564515_82175_10505'/>
									<roleTaggedValuesID xmi:idref='_15_0_6910223_1219684564515_456443_10523'/>
									<rolePropertyStringID xmi:idref='_15_0_6910223_1219684564531_647633_10596'/>
								</mdElement>
								<mdElement elementClass='Role' xmi:id='_15_0_6910223_1219684564515_107713_10488'>
									<elementID xmi:idref='_15_1_c100302_1211385374625_124727_6084'/>
									<properties>
										<mdElement elementClass='FontProperty'>
											<propertyID>FONT</propertyID>
											<propertyDescriptionID>FONT_DESCRIPTION</propertyDescriptionID>
											<fontName>SansSerif</fontName>
											<size xmi:value='10'/>
											<style xmi:value='0'/>
										</mdElement>
										<mdElement elementClass='BooleanProperty'>
											<propertyID>SHOW_ROLE_NAME</propertyID>
											<propertyDescriptionID>SHOW_ROLE_NAME_DESCRIPTION</propertyDescriptionID>
											<value xmi:value='true'/>
										</mdElement>
									</properties>
									<geometry>113, 305, 10, 10</geometry>
									<mdOwnedViews>
										<mdElement elementClass='TextBox' xmi:id='_15_0_6910223_1219684564531_966639_10611'>
											<visible xmi:value='false'/>
											<geometry>87, 301, 24, 12</geometry>
										</mdElement>
										<mdElement elementClass='TextBox' xmi:id='_15_0_6910223_1219684564531_2282_10581'>
											<visible xmi:value='false'/>
											<geometry>113, 305, 24, 12</geometry>
										</mdElement>
										<mdElement elementClass='TextBox' xmi:id='_15_0_6910223_1219684564515_555244_10531'>
											<visible xmi:value='false'/>
											<geometry>113, 305, 24, 12</geometry>
										</mdElement>
										<mdElement elementClass='TextBoxWithIcon' xmi:id='_15_0_6910223_1219684564531_938256_10570'>
											<editable xmi:value='false'/>
											<visible xmi:value='false'/>
											<geometry>115, 321, 22, 11</geometry>
										</mdElement>
										<mdElement elementClass='TextBox' xmi:id='_15_0_6910223_1219684564515_260044_10553'>
											<visible xmi:value='false'/>
											<geometry>113, 305, 24, 12</geometry>
										</mdElement>
										<mdElement elementClass='TextBox' xmi:id='_15_0_6910223_1219684564531_462748_10566'>
											<editable xmi:value='false'/>
											<visible xmi:value='false'/>
											<geometry>113, 305, 24, 12</geometry>
										</mdElement>
									</mdOwnedViews>
									<roleNameID xmi:idref='_15_0_6910223_1219684564515_555244_10531'/>
									<roleMultiplicityID xmi:idref='_15_0_6910223_1219684564531_966639_10611'/>
									<roleConstraintsID xmi:idref='_15_0_6910223_1219684564531_2282_10581'/>
									<roleStereotypeID xmi:idref='_15_0_6910223_1219684564531_938256_10570'/>
									<roleTaggedValuesID xmi:idref='_15_0_6910223_1219684564515_260044_10553'/>
									<rolePropertyStringID xmi:idref='_15_0_6910223_1219684564531_462748_10566'/>
								</mdElement>
							</mdOwnedViews>
							<linkConstraintID xmi:idref='_15_0_6910223_1219684564515_355656_10460'/>
							<linkStereotypeID xmi:idref='_15_0_6910223_1219684564515_760129_10458'/>
							<linkTaggedValuesID xmi:idref='_15_0_6910223_1219684564515_791064_10459'/>
							<linkConveyedAID xmi:idref='_15_0_6910223_1219684565656_514549_10679'/>
							<linkConveyedBID xmi:idref='_15_0_6910223_1219684565656_234017_10681'/>
							<associationFirstEndID xmi:idref='_15_0_6910223_1219684564515_981419_10487'/>
							<associationSecondEndID xmi:idref='_15_0_6910223_1219684564515_107713_10488'/>
						</mdElement>
						<mdElement elementClass='Association' xmi:id='_15_0_6910223_1219684564515_378018_10434'>
							<elementID xmi:idref='_15_1_c100302_1211391576625_981989_6796'/>
							<properties>
								<mdElement elementClass='FontProperty'>
									<propertyID>FONT</propertyID>
									<propertyDescriptionID>FONT_DESCRIPTION</propertyDescriptionID>
									<fontName>SansSerif</fontName>
									<size xmi:value='12'/>
									<style xmi:value='1'/>
								</mdElement>
							</properties>
							<linkFirstEndID xmi:idref='_15_0_6910223_1219684564515_340_10418'/>
							<linkSecondEndID xmi:idref='_15_0_6910223_1219684564515_126603_10415'/>
							<geometry>132, 315; 130, 98; </geometry>
							<linkNameID xmi:idref='_15_0_6910223_1219684564515_416398_10429'/>
							<nameVisible xmi:value='true'/>
							<mdOwnedViews>
								<mdElement elementClass='AssociationTextBox' xmi:id='_15_0_6910223_1219684564515_416398_10429'>
									<geometry>133, 240, 50, 15</geometry>
									<text>Detector</text>
									<reverseIcon xmi:value='true'/>
								</mdElement>
								<mdElement elementClass='TextBoxWithIcon' xmi:id='_15_0_6910223_1219684564515_590354_10461'>
									<editable xmi:value='false'/>
									<visible xmi:value='false'/>
									<geometry>119, 223, 26, 13</geometry>
								</mdElement>
								<mdElement elementClass='TextBox' xmi:id='_15_0_6910223_1219684564515_903127_10462'>
									<editable xmi:value='false'/>
									<visible xmi:value='false'/>
									<geometry>119, 245, 30, 15</geometry>
								</mdElement>
								<mdElement elementClass='TextBox' xmi:id='_15_0_6910223_1219684564515_736114_10463'>
									<editable xmi:value='false'/>
									<visible xmi:value='false'/>
									<geometry>116, 178, 30, 15</geometry>
								</mdElement>
								<mdElement elementClass='TextBox' xmi:id='_15_0_6910223_1219684565656_746518_10707'>
									<editable xmi:value='false'/>
									<visible xmi:value='false'/>
									<geometry>117, 255, 30, 15</geometry>
								</mdElement>
								<mdElement elementClass='TextBox' xmi:id='_15_0_6910223_1219684565656_620675_10709'>
									<editable xmi:value='false'/>
									<visible xmi:value='false'/>
									<geometry>116, 125, 30, 15</geometry>
								</mdElement>
								<mdElement elementClass='Role' xmi:id='_15_0_6910223_1219684564515_154150_10489'>
									<elementID xmi:idref='_15_1_c100302_1211391576625_638730_6797'/>
									<properties>
										<mdElement elementClass='ChoiceProperty'>
											<propertyID>STEREOTYPES_DISPLAY_MODE</propertyID>
											<propertyDescriptionID>STEREOTYPES_DISPLAY_MODE_DESCRIPTION</propertyDescriptionID>
											<value>STEREOTYPE_DISPLAY_MODE_DO_NOT_DISPLAY_STEREOTYPES</value>
											<choice xmi:value='STEREOTYPE_DISPLAY_MODE_TEXT_AND_ICON^STEREOTYPE_DISPLAY_MODE_TEXT^STEREOTYPE_DISPLAY_MODE_ICON^STEREOTYPE_DISPLAY_MODE_DO_NOT_DISPLAY_STEREOTYPES'/>
											<index xmi:value='3'/>
										</mdElement>
									</properties>
									<geometry>127, 305, 10, 10</geometry>
									<mdOwnedViews>
										<mdElement elementClass='TextBox' xmi:id='_15_0_6910223_1219684564515_756902_10456'>
											<geometry>141, 294, 30, 15</geometry>
											<text>0..*</text>
										</mdElement>
										<mdElement elementClass='TextBox' xmi:id='_15_0_6910223_1219684564515_99909_10528'>
											<visible xmi:value='false'/>
											<geometry>127, 305, 30, 15</geometry>
										</mdElement>
										<mdElement elementClass='TextBox' xmi:id='_15_0_6910223_1219684564515_555083_10445'>
											<visible xmi:value='false'/>
											<geometry>144, 301, 52, 15</geometry>
											<text>+detector</text>
										</mdElement>
										<mdElement elementClass='TextBoxWithIcon' xmi:id='_15_0_6910223_1219684564515_612664_10548'>
											<editable xmi:value='false'/>
											<visible xmi:value='false'/>
											<geometry>131, 330, 108, 11</geometry>
											<text>&lt;&lt;MapAssocToElement&gt;&gt;</text>
										</mdElement>
										<mdElement elementClass='TextBox' xmi:id='_15_0_6910223_1219684564515_860244_10558'>
											<visible xmi:value='false'/>
											<geometry>127, 305, 30, 15</geometry>
										</mdElement>
										<mdElement elementClass='TextBox' xmi:id='_15_0_6910223_1219684564515_558537_10516'>
											<editable xmi:value='false'/>
											<visible xmi:value='false'/>
											<geometry>127, 305, 30, 15</geometry>
										</mdElement>
									</mdOwnedViews>
									<roleNameID xmi:idref='_15_0_6910223_1219684564515_555083_10445'/>
									<roleMultiplicityID xmi:idref='_15_0_6910223_1219684564515_756902_10456'/>
									<roleConstraintsID xmi:idref='_15_0_6910223_1219684564515_99909_10528'/>
									<roleStereotypeID xmi:idref='_15_0_6910223_1219684564515_612664_10548'/>
									<roleTaggedValuesID xmi:idref='_15_0_6910223_1219684564515_860244_10558'/>
									<rolePropertyStringID xmi:idref='_15_0_6910223_1219684564515_558537_10516'/>
								</mdElement>
								<mdElement elementClass='Role' xmi:id='_15_0_6910223_1219684564515_408337_10490'>
									<elementID xmi:idref='_15_1_c100302_1211391576625_49507_6798'/>
									<properties>
										<mdElement elementClass='FontProperty'>
											<propertyID>FONT</propertyID>
											<propertyDescriptionID>FONT_DESCRIPTION</propertyDescriptionID>
											<fontName>SansSerif</fontName>
											<size xmi:value='10'/>
											<style xmi:value='0'/>
										</mdElement>
										<mdElement elementClass='BooleanProperty'>
											<propertyID>SHOW_ROLE_NAME</propertyID>
											<propertyDescriptionID>SHOW_ROLE_NAME_DESCRIPTION</propertyDescriptionID>
											<value xmi:value='true'/>
										</mdElement>
									</properties>
									<geometry>125, 98, 10, 10</geometry>
									<mdOwnedViews>
										<mdElement elementClass='TextBox' xmi:id='_15_0_6910223_1219684564515_232592_10547'>
											<visible xmi:value='false'/>
											<geometry>125, 98, 24, 12</geometry>
										</mdElement>
										<mdElement elementClass='TextBox' xmi:id='_15_0_6910223_1219684564531_414152_10586'>
											<visible xmi:value='false'/>
											<geometry>125, 98, 24, 12</geometry>
										</mdElement>
										<mdElement elementClass='TextBox' xmi:id='_15_0_6910223_1219684564515_358931_10549'>
											<visible xmi:value='false'/>
											<geometry>125, 98, 24, 12</geometry>
										</mdElement>
										<mdElement elementClass='TextBoxWithIcon' xmi:id='_15_0_6910223_1219684564515_869235_10517'>
											<editable xmi:value='false'/>
											<visible xmi:value='false'/>
											<geometry>127, 114, 22, 11</geometry>
										</mdElement>
										<mdElement elementClass='TextBox' xmi:id='_15_0_6910223_1219684564531_468108_10575'>
											<visible xmi:value='false'/>
											<geometry>125, 98, 24, 12</geometry>
										</mdElement>
										<mdElement elementClass='TextBox' xmi:id='_15_0_6910223_1219684564515_9677_10556'>
											<editable xmi:value='false'/>
											<visible xmi:value='false'/>
											<geometry>125, 98, 24, 12</geometry>
										</mdElement>
									</mdOwnedViews>
									<roleNameID xmi:idref='_15_0_6910223_1219684564515_358931_10549'/>
									<roleMultiplicityID xmi:idref='_15_0_6910223_1219684564515_232592_10547'/>
									<roleConstraintsID xmi:idref='_15_0_6910223_1219684564531_414152_10586'/>
									<roleStereotypeID xmi:idref='_15_0_6910223_1219684564515_869235_10517'/>
									<roleTaggedValuesID xmi:idref='_15_0_6910223_1219684564531_468108_10575'/>
									<rolePropertyStringID xmi:idref='_15_0_6910223_1219684564515_9677_10556'/>
								</mdElement>
							</mdOwnedViews>
							<linkConstraintID xmi:idref='_15_0_6910223_1219684564515_736114_10463'/>
							<linkStereotypeID xmi:idref='_15_0_6910223_1219684564515_590354_10461'/>
							<linkTaggedValuesID xmi:idref='_15_0_6910223_1219684564515_903127_10462'/>
							<linkConveyedAID xmi:idref='_15_0_6910223_1219684565656_746518_10707'/>
							<linkConveyedBID xmi:idref='_15_0_6910223_1219684565656_620675_10709'/>
							<associationFirstEndID xmi:idref='_15_0_6910223_1219684564515_154150_10489'/>
							<associationSecondEndID xmi:idref='_15_0_6910223_1219684564515_408337_10490'/>
						</mdElement>
						<mdElement elementClass='Association' xmi:id='_15_0_6910223_1219684564515_593160_10435'>
							<elementID xmi:idref='_15_1_c100302_1211385379484_824881_6091'/>
							<properties>
								<mdElement elementClass='FontProperty'>
									<propertyID>FONT</propertyID>
									<propertyDescriptionID>FONT_DESCRIPTION</propertyDescriptionID>
									<fontName>SansSerif</fontName>
									<size xmi:value='12'/>
									<style xmi:value='1'/>
								</mdElement>
							</properties>
							<linkFirstEndID xmi:idref='_15_0_6910223_1219684564515_659656_10423'/>
							<linkSecondEndID xmi:idref='_15_0_6910223_1219684564515_126603_10415'/>
							<geometry>73, 182; 116, 98; </geometry>
							<linkNameID xmi:idref='_15_0_6910223_1219684564515_566268_10428'/>
							<nameVisible xmi:value='true'/>
							<mdOwnedViews>
								<mdElement elementClass='AssociationTextBox' xmi:id='_15_0_6910223_1219684564515_566268_10428'>
									<geometry>42, 134, 51, 15</geometry>
									<text>Reporter</text>
									<reverseIcon xmi:value='true'/>
								</mdElement>
								<mdElement elementClass='TextBoxWithIcon' xmi:id='_15_0_6910223_1219684564515_23847_10464'>
									<editable xmi:value='false'/>
									<visible xmi:value='false'/>
									<geometry>80, 154, 26, 13</geometry>
								</mdElement>
								<mdElement elementClass='TextBox' xmi:id='_15_0_6910223_1219684564515_724296_10465'>
									<editable xmi:value='false'/>
									<visible xmi:value='false'/>
									<geometry>87, 118, 30, 15</geometry>
								</mdElement>
								<mdElement elementClass='TextBox' xmi:id='_15_0_6910223_1219684564515_495876_10466'>
									<editable xmi:value='false'/>
									<visible xmi:value='false'/>
									<geometry>80, 113, 30, 15</geometry>
								</mdElement>
								<mdElement elementClass='TextBox' xmi:id='_15_0_6910223_1219684565656_331509_10735'>
									<editable xmi:value='false'/>
									<visible xmi:value='false'/>
									<geometry>66, 149, 30, 15</geometry>
								</mdElement>
								<mdElement elementClass='TextBox' xmi:id='_15_0_6910223_1219684565656_103435_10737'>
									<editable xmi:value='false'/>
									<visible xmi:value='false'/>
									<geometry>92, 98, 30, 15</geometry>
								</mdElement>
								<mdElement elementClass='Role' xmi:id='_15_0_6910223_1219684564515_261119_10491'>
									<elementID xmi:idref='_15_1_c100302_1211385379484_12630_6093'/>
									<properties>
										<mdElement elementClass='ChoiceProperty'>
											<propertyID>STEREOTYPES_DISPLAY_MODE</propertyID>
											<propertyDescriptionID>STEREOTYPES_DISPLAY_MODE_DESCRIPTION</propertyDescriptionID>
											<value>STEREOTYPE_DISPLAY_MODE_DO_NOT_DISPLAY_STEREOTYPES</value>
											<choice xmi:value='STEREOTYPE_DISPLAY_MODE_TEXT_AND_ICON^STEREOTYPE_DISPLAY_MODE_TEXT^STEREOTYPE_DISPLAY_MODE_ICON^STEREOTYPE_DISPLAY_MODE_DO_NOT_DISPLAY_STEREOTYPES'/>
											<index xmi:value='3'/>
										</mdElement>
									</properties>
									<geometry>68, 172, 10, 10</geometry>
									<mdOwnedViews>
										<mdElement elementClass='TextBox' xmi:id='_15_0_6910223_1219684564515_527970_10457'>
											<geometry>42, 168, 30, 15</geometry>
											<text>0..1</text>
										</mdElement>
										<mdElement elementClass='TextBox' xmi:id='_15_0_6910223_1219684564531_246289_10572'>
											<visible xmi:value='false'/>
											<geometry>68, 172, 30, 15</geometry>
										</mdElement>
										<mdElement elementClass='TextBox' xmi:id='_15_0_6910223_1219684564515_89303_10446'>
											<visible xmi:value='false'/>
											<geometry>74, 161, 51, 15</geometry>
											<text>+reporter</text>
										</mdElement>
										<mdElement elementClass='TextBoxWithIcon' xmi:id='_15_0_6910223_1219684564531_936387_10560'>
											<editable xmi:value='false'/>
											<visible xmi:value='false'/>
											<geometry>1, 194, 108, 11</geometry>
											<text>&lt;&lt;MapAssocToElement&gt;&gt;</text>
										</mdElement>
										<mdElement elementClass='TextBox' xmi:id='_15_0_6910223_1219684564531_45266_10582'>
											<visible xmi:value='false'/>
											<geometry>68, 172, 30, 15</geometry>
										</mdElement>
										<mdElement elementClass='TextBox' xmi:id='_15_0_6910223_1219684564515_249383_10550'>
											<editable xmi:value='false'/>
											<visible xmi:value='false'/>
											<geometry>68, 172, 30, 15</geometry>
										</mdElement>
									</mdOwnedViews>
									<roleNameID xmi:idref='_15_0_6910223_1219684564515_89303_10446'/>
									<roleMultiplicityID xmi:idref='_15_0_6910223_1219684564515_527970_10457'/>
									<roleConstraintsID xmi:idref='_15_0_6910223_1219684564531_246289_10572'/>
									<roleStereotypeID xmi:idref='_15_0_6910223_1219684564531_936387_10560'/>
									<roleTaggedValuesID xmi:idref='_15_0_6910223_1219684564531_45266_10582'/>
									<rolePropertyStringID xmi:idref='_15_0_6910223_1219684564515_249383_10550'/>
								</mdElement>
								<mdElement elementClass='Role' xmi:id='_15_0_6910223_1219684564515_717863_10492'>
									<elementID xmi:idref='_15_1_c100302_1211385379484_569432_6092'/>
									<properties>
										<mdElement elementClass='FontProperty'>
											<propertyID>FONT</propertyID>
											<propertyDescriptionID>FONT_DESCRIPTION</propertyDescriptionID>
											<fontName>SansSerif</fontName>
											<size xmi:value='10'/>
											<style xmi:value='0'/>
										</mdElement>
										<mdElement elementClass='BooleanProperty'>
											<propertyID>SHOW_ROLE_NAME</propertyID>
											<propertyDescriptionID>SHOW_ROLE_NAME_DESCRIPTION</propertyDescriptionID>
											<value xmi:value='true'/>
										</mdElement>
									</properties>
									<geometry>111, 98, 10, 10</geometry>
									<mdOwnedViews>
										<mdElement elementClass='TextBox' xmi:id='_15_0_6910223_1219684564531_962337_10601'>
											<visible xmi:value='false'/>
											<geometry>111, 98, 24, 12</geometry>
										</mdElement>
										<mdElement elementClass='TextBox' xmi:id='_15_0_6910223_1219684564515_485120_10534'>
											<visible xmi:value='false'/>
											<geometry>111, 98, 24, 12</geometry>
										</mdElement>
										<mdElement elementClass='TextBox' xmi:id='_15_0_6910223_1219684564531_640787_10573'>
											<visible xmi:value='false'/>
											<geometry>111, 98, 24, 12</geometry>
										</mdElement>
										<mdElement elementClass='TextBoxWithIcon' xmi:id='_15_0_6910223_1219684564515_388204_10521'>
											<editable xmi:value='false'/>
											<visible xmi:value='false'/>
											<geometry>113, 114, 22, 11</geometry>
										</mdElement>
										<mdElement elementClass='TextBox' xmi:id='_15_0_6910223_1219684564515_943525_10551'>
											<visible xmi:value='false'/>
											<geometry>111, 98, 24, 12</geometry>
										</mdElement>
										<mdElement elementClass='TextBox' xmi:id='_15_0_6910223_1219684564515_795171_10555'>
											<editable xmi:value='false'/>
											<visible xmi:value='false'/>
											<geometry>111, 98, 24, 12</geometry>
										</mdElement>
									</mdOwnedViews>
									<roleNameID xmi:idref='_15_0_6910223_1219684564531_640787_10573'/>
									<roleMultiplicityID xmi:idref='_15_0_6910223_1219684564531_962337_10601'/>
									<roleConstraintsID xmi:idref='_15_0_6910223_1219684564515_485120_10534'/>
									<roleStereotypeID xmi:idref='_15_0_6910223_1219684564515_388204_10521'/>
									<roleTaggedValuesID xmi:idref='_15_0_6910223_1219684564515_943525_10551'/>
									<rolePropertyStringID xmi:idref='_15_0_6910223_1219684564515_795171_10555'/>
								</mdElement>
							</mdOwnedViews>
							<linkConstraintID xmi:idref='_15_0_6910223_1219684564515_495876_10466'/>
							<linkStereotypeID xmi:idref='_15_0_6910223_1219684564515_23847_10464'/>
							<linkTaggedValuesID xmi:idref='_15_0_6910223_1219684564515_724296_10465'/>
							<linkConveyedAID xmi:idref='_15_0_6910223_1219684565656_331509_10735'/>
							<linkConveyedBID xmi:idref='_15_0_6910223_1219684565656_103435_10737'/>
							<associationFirstEndID xmi:idref='_15_0_6910223_1219684564515_261119_10491'/>
							<associationSecondEndID xmi:idref='_15_0_6910223_1219684564515_717863_10492'/>
						</mdElement>
						<mdElement elementClass='Association' xmi:id='_15_0_6910223_1219684600796_377893_10944'>
							<elementID xmi:idref='_15_0_6910223_1204572715015_993623_1702'/>
							<properties>
								<mdElement elementClass='FontProperty'>
									<propertyID>FONT</propertyID>
									<propertyDescriptionID>FONT_DESCRIPTION</propertyDescriptionID>
									<fontName>SansSerif</fontName>
									<size xmi:value='12'/>
									<style xmi:value='1'/>
								</mdElement>
							</properties>
							<linkFirstEndID xmi:idref='_15_0_6910223_1219684309609_558847_8411'/>
							<linkSecondEndID xmi:idref='_15_0_6910223_1219684564515_126603_10415'/>
							<geometry>273, 301; 147, 98; </geometry>
							<linkNameID xmi:idref='_15_0_6910223_1219684600796_729647_10988'/>
							<nameVisible xmi:value='true'/>
							<mdOwnedViews>
								<mdElement elementClass='TextBox' xmi:id='_15_0_6910223_1219684600796_147478_10945'>
									<editable xmi:value='false'/>
									<visible xmi:value='false'/>
									<geometry>194, 170, 30, 15</geometry>
								</mdElement>
								<mdElement elementClass='TextBoxWithIcon' xmi:id='_15_0_6910223_1219684600796_538826_10947'>
									<editable xmi:value='false'/>
									<visible xmi:value='false'/>
									<geometry>199, 214, 26, 13</geometry>
								</mdElement>
								<mdElement elementClass='TextBox' xmi:id='_15_0_6910223_1219684600796_622050_10950'>
									<editable xmi:value='false'/>
									<visible xmi:value='false'/>
									<geometry>206, 227, 30, 15</geometry>
								</mdElement>
								<mdElement elementClass='TextBox' xmi:id='_15_0_6910223_1219684600796_187188_10952'>
									<editable xmi:value='false'/>
									<visible xmi:value='false'/>
									<geometry>232, 245, 30, 15</geometry>
								</mdElement>
								<mdElement elementClass='TextBox' xmi:id='_15_0_6910223_1219684600796_921956_10954'>
									<editable xmi:value='false'/>
									<visible xmi:value='false'/>
									<geometry>157, 121, 30, 15</geometry>
								</mdElement>
								<mdElement elementClass='Role' xmi:id='_15_0_6910223_1219684600796_333464_10956'>
									<elementID xmi:idref='_15_0_6910223_1204572715015_847162_1703'/>
									<properties>
										<mdElement elementClass='ChoiceProperty'>
											<propertyID>STEREOTYPES_DISPLAY_MODE</propertyID>
											<propertyDescriptionID>STEREOTYPES_DISPLAY_MODE_DESCRIPTION</propertyDescriptionID>
											<value>STEREOTYPE_DISPLAY_MODE_DO_NOT_DISPLAY_STEREOTYPES</value>
											<choice xmi:value='STEREOTYPE_DISPLAY_MODE_TEXT_AND_ICON^STEREOTYPE_DISPLAY_MODE_TEXT^STEREOTYPE_DISPLAY_MODE_ICON^STEREOTYPE_DISPLAY_MODE_DO_NOT_DISPLAY_STEREOTYPES'/>
											<index xmi:value='3'/>
										</mdElement>
									</properties>
									<geometry>268, 291, 10, 10</geometry>
									<mdOwnedViews>
										<mdElement elementClass='TextBox' xmi:id='_15_0_6910223_1219684600796_466756_10957'>
											<visible xmi:value='false'/>
											<geometry>215, 289, 39, 15</geometry>
											<text>+make</text>
										</mdElement>
										<mdElement elementClass='TextBox' xmi:id='_15_0_6910223_1219684600796_788693_10959'>
											<geometry>231, 280, 30, 15</geometry>
											<text>0..1</text>
										</mdElement>
										<mdElement elementClass='TextBox' xmi:id='_15_0_6910223_1219684600796_864381_10961'>
											<visible xmi:value='false'/>
											<geometry>268, 291, 30, 15</geometry>
										</mdElement>
										<mdElement elementClass='TextBoxWithIcon' xmi:id='_15_0_6910223_1219684600796_34204_10963'>
											<editable xmi:value='false'/>
											<visible xmi:value='false'/>
											<geometry>215, 258, 108, 11</geometry>
											<text>&lt;&lt;MapAssocToElement&gt;&gt;</text>
										</mdElement>
										<mdElement elementClass='TextBox' xmi:id='_15_0_6910223_1219684600796_946766_10966'>
											<visible xmi:value='false'/>
											<geometry>268, 291, 30, 15</geometry>
										</mdElement>
										<mdElement elementClass='TextBox' xmi:id='_15_0_6910223_1219684600796_361354_10968'>
											<editable xmi:value='false'/>
											<visible xmi:value='false'/>
											<geometry>268, 291, 30, 15</geometry>
										</mdElement>
									</mdOwnedViews>
									<roleNameID xmi:idref='_15_0_6910223_1219684600796_466756_10957'/>
									<roleMultiplicityID xmi:idref='_15_0_6910223_1219684600796_788693_10959'/>
									<roleConstraintsID xmi:idref='_15_0_6910223_1219684600796_864381_10961'/>
									<roleStereotypeID xmi:idref='_15_0_6910223_1219684600796_34204_10963'/>
									<roleTaggedValuesID xmi:idref='_15_0_6910223_1219684600796_946766_10966'/>
									<rolePropertyStringID xmi:idref='_15_0_6910223_1219684600796_361354_10968'/>
								</mdElement>
								<mdElement elementClass='Role' xmi:id='_15_0_6910223_1219684600796_848332_10972'>
									<elementID xmi:idref='_15_0_6910223_1204572715015_167163_1704'/>
									<properties>
										<mdElement elementClass='FontProperty'>
											<propertyID>FONT</propertyID>
											<propertyDescriptionID>FONT_DESCRIPTION</propertyDescriptionID>
											<fontName>SansSerif</fontName>
											<size xmi:value='10'/>
											<style xmi:value='0'/>
										</mdElement>
										<mdElement elementClass='BooleanProperty'>
											<propertyID>SHOW_ROLE_NAME</propertyID>
											<propertyDescriptionID>SHOW_ROLE_NAME_DESCRIPTION</propertyDescriptionID>
											<value xmi:value='true'/>
										</mdElement>
										<mdElement elementClass='BooleanProperty'>
											<propertyID>SHOW_ROLE_MULTIPLICITY</propertyID>
											<propertyDescriptionID>SHOW_ROLE_MULTIPLICITY_DESCRIPTION</propertyDescriptionID>
											<value xmi:value='false'/>
										</mdElement>
									</properties>
									<geometry>142, 98, 10, 10</geometry>
									<mdOwnedViews>
										<mdElement elementClass='TextBox' xmi:id='_15_0_6910223_1219684600796_426902_10973'>
											<visible xmi:value='false'/>
											<geometry>142, 98, 24, 12</geometry>
										</mdElement>
										<mdElement elementClass='TextBox' xmi:id='_15_0_6910223_1219684600796_616890_10975'>
											<visible xmi:value='false'/>
											<geometry>131, 98, 24, 12</geometry>
											<text>1</text>
										</mdElement>
										<mdElement elementClass='TextBox' xmi:id='_15_0_6910223_1219684600796_850992_10977'>
											<visible xmi:value='false'/>
											<geometry>142, 98, 24, 12</geometry>
										</mdElement>
										<mdElement elementClass='TextBoxWithIcon' xmi:id='_15_0_6910223_1219684600796_699439_10979'>
											<editable xmi:value='false'/>
											<visible xmi:value='false'/>
											<geometry>142, 115, 22, 11</geometry>
										</mdElement>
										<mdElement elementClass='TextBox' xmi:id='_15_0_6910223_1219684600796_340667_10982'>
											<visible xmi:value='false'/>
											<geometry>142, 98, 24, 12</geometry>
										</mdElement>
										<mdElement elementClass='TextBox' xmi:id='_15_0_6910223_1219684600796_337578_10984'>
											<editable xmi:value='false'/>
											<visible xmi:value='false'/>
											<geometry>142, 98, 24, 12</geometry>
										</mdElement>
									</mdOwnedViews>
									<roleNameID xmi:idref='_15_0_6910223_1219684600796_426902_10973'/>
									<roleMultiplicityID xmi:idref='_15_0_6910223_1219684600796_616890_10975'/>
									<roleConstraintsID xmi:idref='_15_0_6910223_1219684600796_850992_10977'/>
									<roleStereotypeID xmi:idref='_15_0_6910223_1219684600796_699439_10979'/>
									<roleTaggedValuesID xmi:idref='_15_0_6910223_1219684600796_340667_10982'/>
									<rolePropertyStringID xmi:idref='_15_0_6910223_1219684600796_337578_10984'/>
								</mdElement>
								<mdElement elementClass='AssociationTextBox' xmi:id='_15_0_6910223_1219684600796_729647_10988'>
									<geometry>170, 181, 45, 15</geometry>
									<text>Make</text>
									<reverseIcon xmi:value='true'/>
								</mdElement>
							</mdOwnedViews>
							<linkConstraintID xmi:idref='_15_0_6910223_1219684600796_147478_10945'/>
							<linkStereotypeID xmi:idref='_15_0_6910223_1219684600796_538826_10947'/>
							<linkTaggedValuesID xmi:idref='_15_0_6910223_1219684600796_622050_10950'/>
							<linkConveyedAID xmi:idref='_15_0_6910223_1219684600796_187188_10952'/>
							<linkConveyedBID xmi:idref='_15_0_6910223_1219684600796_921956_10954'/>
							<associationFirstEndID xmi:idref='_15_0_6910223_1219684600796_333464_10956'/>
							<associationSecondEndID xmi:idref='_15_0_6910223_1219684600796_848332_10972'/>
						</mdElement>
						<mdElement elementClass='Generalization' xmi:id='_15_0_6910223_1219684600796_850864_10991'>
							<elementID xmi:idref='_15_0_6910223_1204572684375_45679_1652'/>
							<linkFirstEndID xmi:idref='_15_0_6910223_1219684309609_843606_8422'/>
							<linkSecondEndID xmi:idref='_15_0_6910223_1219684564515_126603_10415'/>
							<geometry>371, 67; 204, 69; </geometry>
							<linkNameID xmi:idref='_15_0_6910223_1219684600796_311971_10992'/>
							<nameVisible xmi:value='false'/>
							<mdOwnedViews>
								<mdElement elementClass='TextBox' xmi:id='_15_0_6910223_1219684600796_311971_10992'>
									<visible xmi:value='false'/>
									<geometry>276, 54, 26, 13</geometry>
								</mdElement>
								<mdElement elementClass='TextBox' xmi:id='_15_0_6910223_1219684600796_334215_10994'>
									<editable xmi:value='false'/>
									<visible xmi:value='false'/>
									<geometry>276, 54, 26, 13</geometry>
								</mdElement>
								<mdElement elementClass='TextBoxWithIcon' xmi:id='_15_0_6910223_1219684600796_620544_10996'>
									<editable xmi:value='false'/>
									<visible xmi:value='false'/>
									<geometry>276, 78, 26, 13</geometry>
								</mdElement>
								<mdElement elementClass='TextBox' xmi:id='_15_0_6910223_1219684600796_668467_10999'>
									<editable xmi:value='false'/>
									<visible xmi:value='false'/>
									<geometry>269, 87, 26, 13</geometry>
								</mdElement>
								<mdElement elementClass='TextBox' xmi:id='_15_0_6910223_1219684600796_452766_11001'>
									<editable xmi:value='false'/>
									<visible xmi:value='false'/>
									<geometry>326, 52, 26, 13</geometry>
								</mdElement>
								<mdElement elementClass='TextBox' xmi:id='_15_0_6910223_1219684600796_251999_11003'>
									<editable xmi:value='false'/>
									<visible xmi:value='false'/>
									<geometry>226, 53, 26, 13</geometry>
								</mdElement>
								<mdElement elementClass='GeneralizationSet' xmi:id='_15_0_6910223_1219684600796_598215_11005'>
									<properties>
										<mdElement elementClass='BooleanProperty'>
											<propertyID>AUTOSIZE</propertyID>
											<propertyDescriptionID>AUTOSIZE_DESCRIPTION</propertyDescriptionID>
											<value xmi:value='true'/>
										</mdElement>
									</properties>
									<visible xmi:value='false'/>
									<geometry>282, 62, 13, 22</geometry>
								</mdElement>
							</mdOwnedViews>
							<linkConstraintID xmi:idref='_15_0_6910223_1219684600796_334215_10994'/>
							<linkStereotypeID xmi:idref='_15_0_6910223_1219684600796_620544_10996'/>
							<linkTaggedValuesID xmi:idref='_15_0_6910223_1219684600796_668467_10999'/>
							<linkConveyedAID xmi:idref='_15_0_6910223_1219684600796_452766_11001'/>
							<linkConveyedBID xmi:idref='_15_0_6910223_1219684600796_251999_11003'/>
							<linkGeneralizationSetID xmi:idref='_15_0_6910223_1219684600796_598215_11005'/>
						</mdElement>
						<mdElement elementClass='Association' xmi:id='_15_0_6910223_1219684793031_212442_11014'>
							<elementID xmi:idref='_15_1_c100302_1216753164000_220050_6071'/>
							<properties>
								<mdElement elementClass='FontProperty'>
									<propertyID>FONT</propertyID>
									<propertyDescriptionID>FONT_DESCRIPTION</propertyDescriptionID>
									<fontName>SansSerif</fontName>
									<size xmi:value='12'/>
									<style xmi:value='1'/>
								</mdElement>
							</properties>
							<linkFirstEndID xmi:idref='_15_0_6910223_1219684309609_558847_8411'/>
							<linkSecondEndID xmi:idref='_15_0_6910223_1219684309609_763476_8421'/>
							<geometry>378, 326; 543, 301; 605, 189; </geometry>
							<linkNameID xmi:idref='_15_0_6910223_1219684793031_776546_11058'/>
							<nameVisible xmi:value='true'/>
							<mdOwnedViews>
								<mdElement elementClass='TextBox' xmi:id='_15_0_6910223_1219684793031_712033_11015'>
									<editable xmi:value='false'/>
									<visible xmi:value='false'/>
									<geometry>508, 274, 30, 15</geometry>
								</mdElement>
								<mdElement elementClass='TextBoxWithIcon' xmi:id='_15_0_6910223_1219684793031_841506_11017'>
									<editable xmi:value='false'/>
									<visible xmi:value='false'/>
									<geometry>510, 319, 26, 13</geometry>
								</mdElement>
								<mdElement elementClass='TextBox' xmi:id='_15_0_6910223_1219684793031_445992_11020'>
									<editable xmi:value='false'/>
									<visible xmi:value='false'/>
									<geometry>488, 295, 30, 15</geometry>
								</mdElement>
								<mdElement elementClass='TextBox' xmi:id='_15_0_6910223_1219684793031_968308_11022'>
									<editable xmi:value='false'/>
									<visible xmi:value='false'/>
									<geometry>420, 300, 30, 15</geometry>
								</mdElement>
								<mdElement elementClass='TextBox' xmi:id='_15_0_6910223_1219684793031_91203_11024'>
									<editable xmi:value='false'/>
									<visible xmi:value='false'/>
									<geometry>561, 223, 30, 15</geometry>
								</mdElement>
								<mdElement elementClass='Role' xmi:id='_15_0_6910223_1219684793031_729281_11026'>
									<elementID xmi:idref='_15_1_c100302_1216753164015_101411_6073'/>
									<properties>
										<mdElement elementClass='ChoiceProperty'>
											<propertyID>STEREOTYPES_DISPLAY_MODE</propertyID>
											<propertyDescriptionID>STEREOTYPES_DISPLAY_MODE_DESCRIPTION</propertyDescriptionID>
											<value>STEREOTYPE_DISPLAY_MODE_DO_NOT_DISPLAY_STEREOTYPES</value>
											<choice xmi:value='STEREOTYPE_DISPLAY_MODE_TEXT_AND_ICON^STEREOTYPE_DISPLAY_MODE_TEXT^STEREOTYPE_DISPLAY_MODE_ICON^STEREOTYPE_DISPLAY_MODE_DO_NOT_DISPLAY_STEREOTYPES'/>
											<index xmi:value='3'/>
										</mdElement>
									</properties>
									<geometry>378, 321, 10, 10</geometry>
									<mdOwnedViews>
										<mdElement elementClass='TextBox' xmi:id='_15_0_6910223_1219684793031_565055_11027'>
											<visible xmi:value='false'/>
											<geometry>325, 319, 47, 15</geometry>
											<text>+gender</text>
										</mdElement>
										<mdElement elementClass='TextBox' xmi:id='_15_0_6910223_1219684793031_874145_11029'>
											<geometry>385, 329, 30, 15</geometry>
											<text>0..1</text>
										</mdElement>
										<mdElement elementClass='TextBox' xmi:id='_15_0_6910223_1219684793031_452908_11031'>
											<visible xmi:value='false'/>
											<geometry>378, 321, 30, 15</geometry>
										</mdElement>
										<mdElement elementClass='TextBoxWithIcon' xmi:id='_15_0_6910223_1219684793031_157466_11033'>
											<editable xmi:value='false'/>
											<visible xmi:value='false'/>
											<geometry>304, 253, 108, 11</geometry>
											<text>&lt;&lt;MapAssocToElement&gt;&gt;</text>
										</mdElement>
										<mdElement elementClass='TextBox' xmi:id='_15_0_6910223_1219684793031_307991_11036'>
											<visible xmi:value='false'/>
											<geometry>378, 321, 30, 15</geometry>
										</mdElement>
										<mdElement elementClass='TextBox' xmi:id='_15_0_6910223_1219684793031_272887_11038'>
											<editable xmi:value='false'/>
											<visible xmi:value='false'/>
											<geometry>378, 321, 30, 15</geometry>
										</mdElement>
									</mdOwnedViews>
									<roleNameID xmi:idref='_15_0_6910223_1219684793031_565055_11027'/>
									<roleMultiplicityID xmi:idref='_15_0_6910223_1219684793031_874145_11029'/>
									<roleConstraintsID xmi:idref='_15_0_6910223_1219684793031_452908_11031'/>
									<roleStereotypeID xmi:idref='_15_0_6910223_1219684793031_157466_11033'/>
									<roleTaggedValuesID xmi:idref='_15_0_6910223_1219684793031_307991_11036'/>
									<rolePropertyStringID xmi:idref='_15_0_6910223_1219684793031_272887_11038'/>
								</mdElement>
								<mdElement elementClass='Role' xmi:id='_15_0_6910223_1219684793031_744139_11042'>
									<elementID xmi:idref='_15_1_c100302_1216753164015_106586_6072'/>
									<properties>
										<mdElement elementClass='FontProperty'>
											<propertyID>FONT</propertyID>
											<propertyDescriptionID>FONT_DESCRIPTION</propertyDescriptionID>
											<fontName>SansSerif</fontName>
											<size xmi:value='10'/>
											<style xmi:value='0'/>
										</mdElement>
										<mdElement elementClass='BooleanProperty'>
											<propertyID>SHOW_ROLE_NAME</propertyID>
											<propertyDescriptionID>SHOW_ROLE_NAME_DESCRIPTION</propertyDescriptionID>
											<value xmi:value='true'/>
										</mdElement>
									</properties>
									<geometry>600, 189, 10, 10</geometry>
									<mdOwnedViews>
										<mdElement elementClass='TextBox' xmi:id='_15_0_6910223_1219684793031_975961_11043'>
											<visible xmi:value='false'/>
											<geometry>600, 189, 24, 12</geometry>
										</mdElement>
										<mdElement elementClass='TextBox' xmi:id='_15_0_6910223_1219684793031_587042_11045'>
											<visible xmi:value='false'/>
											<geometry>600, 189, 24, 12</geometry>
										</mdElement>
										<mdElement elementClass='TextBox' xmi:id='_15_0_6910223_1219684793031_399826_11047'>
											<visible xmi:value='false'/>
											<geometry>600, 189, 24, 12</geometry>
										</mdElement>
										<mdElement elementClass='TextBoxWithIcon' xmi:id='_15_0_6910223_1219684793031_381288_11049'>
											<editable xmi:value='false'/>
											<visible xmi:value='false'/>
											<geometry>600, 206, 22, 11</geometry>
										</mdElement>
										<mdElement elementClass='TextBox' xmi:id='_15_0_6910223_1219684793031_181502_11052'>
											<visible xmi:value='false'/>
											<geometry>600, 189, 24, 12</geometry>
										</mdElement>
										<mdElement elementClass='TextBox' xmi:id='_15_0_6910223_1219684793031_815756_11054'>
											<editable xmi:value='false'/>
											<visible xmi:value='false'/>
											<geometry>600, 189, 24, 12</geometry>
										</mdElement>
									</mdOwnedViews>
									<roleNameID xmi:idref='_15_0_6910223_1219684793031_975961_11043'/>
									<roleMultiplicityID xmi:idref='_15_0_6910223_1219684793031_587042_11045'/>
									<roleConstraintsID xmi:idref='_15_0_6910223_1219684793031_399826_11047'/>
									<roleStereotypeID xmi:idref='_15_0_6910223_1219684793031_381288_11049'/>
									<roleTaggedValuesID xmi:idref='_15_0_6910223_1219684793031_181502_11052'/>
									<rolePropertyStringID xmi:idref='_15_0_6910223_1219684793031_815756_11054'/>
								</mdElement>
								<mdElement elementClass='AssociationTextBox' xmi:id='_15_0_6910223_1219684793031_776546_11058'>
									<geometry>476, 315, 45, 15</geometry>
									<text>Gender</text>
									<reverseIcon xmi:value='true'/>
								</mdElement>
							</mdOwnedViews>
							<linkConstraintID xmi:idref='_15_0_6910223_1219684793031_712033_11015'/>
							<linkStereotypeID xmi:idref='_15_0_6910223_1219684793031_841506_11017'/>
							<linkTaggedValuesID xmi:idref='_15_0_6910223_1219684793031_445992_11020'/>
							<linkConveyedAID xmi:idref='_15_0_6910223_1219684793031_968308_11022'/>
							<linkConveyedBID xmi:idref='_15_0_6910223_1219684793031_91203_11024'/>
							<associationFirstEndID xmi:idref='_15_0_6910223_1219684793031_729281_11026'/>
							<associationSecondEndID xmi:idref='_15_0_6910223_1219684793031_744139_11042'/>
						</mdElement>
						<mdElement elementClass='Association' xmi:id='_15_0_6910223_1219684793031_980897_11061'>
							<elementID xmi:idref='_15_1_c100302_1218658124000_164049_10266'/>
							<properties>
								<mdElement elementClass='FontProperty'>
									<propertyID>FONT</propertyID>
									<propertyDescriptionID>FONT_DESCRIPTION</propertyDescriptionID>
									<fontName>SansSerif</fontName>
									<size xmi:value='12'/>
									<style xmi:value='1'/>
								</mdElement>
							</properties>
							<linkFirstEndID xmi:idref='_15_0_6910223_1219684309609_558847_8411'/>
							<linkSecondEndID xmi:idref='_15_0_6910223_1219684309609_763476_8421'/>
							<geometry>378, 314; 508, 273; 594, 189; </geometry>
							<linkNameID xmi:idref='_15_0_6910223_1219684793031_868890_11105'/>
							<nameVisible xmi:value='true'/>
							<mdOwnedViews>
								<mdElement elementClass='TextBox' xmi:id='_15_0_6910223_1219684793031_903691_11062'>
									<editable xmi:value='false'/>
									<visible xmi:value='false'/>
									<geometry>485, 246, 30, 15</geometry>
								</mdElement>
								<mdElement elementClass='TextBoxWithIcon' xmi:id='_15_0_6910223_1219684793031_522686_11064'>
									<editable xmi:value='false'/>
									<visible xmi:value='false'/>
									<geometry>487, 291, 26, 13</geometry>
								</mdElement>
								<mdElement elementClass='TextBox' xmi:id='_15_0_6910223_1219684793031_930090_11067'>
									<editable xmi:value='false'/>
									<visible xmi:value='false'/>
									<geometry>464, 297, 30, 15</geometry>
								</mdElement>
								<mdElement elementClass='TextBox' xmi:id='_15_0_6910223_1219684793031_286040_11069'>
									<editable xmi:value='false'/>
									<visible xmi:value='false'/>
									<geometry>411, 281, 30, 15</geometry>
								</mdElement>
								<mdElement elementClass='TextBox' xmi:id='_15_0_6910223_1219684793031_900863_11071'>
									<editable xmi:value='false'/>
									<visible xmi:value='false'/>
									<geometry>541, 208, 30, 15</geometry>
								</mdElement>
								<mdElement elementClass='Role' xmi:id='_15_0_6910223_1219684793031_56787_11073'>
									<elementID xmi:idref='_15_1_c100302_1218658124031_814155_10269'/>
									<properties>
										<mdElement elementClass='ChoiceProperty'>
											<propertyID>STEREOTYPES_DISPLAY_MODE</propertyID>
											<propertyDescriptionID>STEREOTYPES_DISPLAY_MODE_DESCRIPTION</propertyDescriptionID>
											<value>STEREOTYPE_DISPLAY_MODE_DO_NOT_DISPLAY_STEREOTYPES</value>
											<choice xmi:value='STEREOTYPE_DISPLAY_MODE_TEXT_AND_ICON^STEREOTYPE_DISPLAY_MODE_TEXT^STEREOTYPE_DISPLAY_MODE_ICON^STEREOTYPE_DISPLAY_MODE_DO_NOT_DISPLAY_STEREOTYPES'/>
											<index xmi:value='3'/>
										</mdElement>
									</properties>
									<geometry>378, 309, 10, 10</geometry>
									<mdOwnedViews>
										<mdElement elementClass='TextBox' xmi:id='_15_0_6910223_1219684793031_368623_11074'>
											<visible xmi:value='false'/>
											<geometry>325, 307, 65, 15</geometry>
											<text>+phenotype</text>
										</mdElement>
										<mdElement elementClass='TextBox' xmi:id='_15_0_6910223_1219684793031_260714_11076'>
											<geometry>406, 287, 30, 15</geometry>
											<text>0..*</text>
										</mdElement>
										<mdElement elementClass='TextBox' xmi:id='_15_0_6910223_1219684793031_251693_11078'>
											<visible xmi:value='false'/>
											<geometry>378, 309, 30, 15</geometry>
										</mdElement>
										<mdElement elementClass='TextBoxWithIcon' xmi:id='_15_0_6910223_1219684793031_54700_11080'>
											<editable xmi:value='false'/>
											<visible xmi:value='false'/>
											<geometry>325, 276, 108, 11</geometry>
											<text>&lt;&lt;MapAssocToElement&gt;&gt;</text>
										</mdElement>
										<mdElement elementClass='TextBox' xmi:id='_15_0_6910223_1219684793031_490091_11083'>
											<visible xmi:value='false'/>
											<geometry>378, 309, 30, 15</geometry>
										</mdElement>
										<mdElement elementClass='TextBox' xmi:id='_15_0_6910223_1219684793031_669045_11085'>
											<editable xmi:value='false'/>
											<visible xmi:value='false'/>
											<geometry>378, 309, 30, 15</geometry>
										</mdElement>
									</mdOwnedViews>
									<roleNameID xmi:idref='_15_0_6910223_1219684793031_368623_11074'/>
									<roleMultiplicityID xmi:idref='_15_0_6910223_1219684793031_260714_11076'/>
									<roleConstraintsID xmi:idref='_15_0_6910223_1219684793031_251693_11078'/>
									<roleStereotypeID xmi:idref='_15_0_6910223_1219684793031_54700_11080'/>
									<roleTaggedValuesID xmi:idref='_15_0_6910223_1219684793031_490091_11083'/>
									<rolePropertyStringID xmi:idref='_15_0_6910223_1219684793031_669045_11085'/>
								</mdElement>
								<mdElement elementClass='Role' xmi:id='_15_0_6910223_1219684793031_525512_11089'>
									<elementID xmi:idref='_15_1_c100302_1218658124031_504074_10268'/>
									<properties>
										<mdElement elementClass='FontProperty'>
											<propertyID>FONT</propertyID>
											<propertyDescriptionID>FONT_DESCRIPTION</propertyDescriptionID>
											<fontName>SansSerif</fontName>
											<size xmi:value='10'/>
											<style xmi:value='0'/>
										</mdElement>
										<mdElement elementClass='BooleanProperty'>
											<propertyID>SHOW_ROLE_NAME</propertyID>
											<propertyDescriptionID>SHOW_ROLE_NAME_DESCRIPTION</propertyDescriptionID>
											<value xmi:value='true'/>
										</mdElement>
									</properties>
									<geometry>589, 189, 10, 10</geometry>
									<mdOwnedViews>
										<mdElement elementClass='TextBox' xmi:id='_15_0_6910223_1219684793031_783863_11090'>
											<visible xmi:value='false'/>
											<geometry>589, 189, 24, 12</geometry>
										</mdElement>
										<mdElement elementClass='TextBox' xmi:id='_15_0_6910223_1219684793031_118860_11092'>
											<visible xmi:value='false'/>
											<geometry>589, 189, 24, 12</geometry>
										</mdElement>
										<mdElement elementClass='TextBox' xmi:id='_15_0_6910223_1219684793031_465370_11094'>
											<visible xmi:value='false'/>
											<geometry>589, 189, 24, 12</geometry>
										</mdElement>
										<mdElement elementClass='TextBoxWithIcon' xmi:id='_15_0_6910223_1219684793031_51400_11096'>
											<editable xmi:value='false'/>
											<visible xmi:value='false'/>
											<geometry>589, 206, 22, 11</geometry>
										</mdElement>
										<mdElement elementClass='TextBox' xmi:id='_15_0_6910223_1219684793031_736720_11099'>
											<visible xmi:value='false'/>
											<geometry>589, 189, 24, 12</geometry>
										</mdElement>
										<mdElement elementClass='TextBox' xmi:id='_15_0_6910223_1219684793031_385533_11101'>
											<editable xmi:value='false'/>
											<visible xmi:value='false'/>
											<geometry>589, 189, 24, 12</geometry>
										</mdElement>
									</mdOwnedViews>
									<roleNameID xmi:idref='_15_0_6910223_1219684793031_783863_11090'/>
									<roleMultiplicityID xmi:idref='_15_0_6910223_1219684793031_118860_11092'/>
									<roleConstraintsID xmi:idref='_15_0_6910223_1219684793031_465370_11094'/>
									<roleStereotypeID xmi:idref='_15_0_6910223_1219684793031_51400_11096'/>
									<roleTaggedValuesID xmi:idref='_15_0_6910223_1219684793031_736720_11099'/>
									<rolePropertyStringID xmi:idref='_15_0_6910223_1219684793031_385533_11101'/>
								</mdElement>
								<mdElement elementClass='AssociationTextBox' xmi:id='_15_0_6910223_1219684793031_868890_11105'>
									<geometry>455, 259, 61, 15</geometry>
									<text>Phenotype</text>
									<reverseIcon xmi:value='true'/>
								</mdElement>
							</mdOwnedViews>
							<linkConstraintID xmi:idref='_15_0_6910223_1219684793031_903691_11062'/>
							<linkStereotypeID xmi:idref='_15_0_6910223_1219684793031_522686_11064'/>
							<linkTaggedValuesID xmi:idref='_15_0_6910223_1219684793031_930090_11067'/>
							<linkConveyedAID xmi:idref='_15_0_6910223_1219684793031_286040_11069'/>
							<linkConveyedBID xmi:idref='_15_0_6910223_1219684793031_900863_11071'/>
							<associationFirstEndID xmi:idref='_15_0_6910223_1219684793031_56787_11073'/>
							<associationSecondEndID xmi:idref='_15_0_6910223_1219684793031_525512_11089'/>
						</mdElement>
						<mdElement elementClass='Association' xmi:id='_15_0_6910223_1219684793031_717376_11108'>
							<elementID xmi:idref='_15_1_c100302_1218658107312_599570_10259'/>
							<properties>
								<mdElement elementClass='FontProperty'>
									<propertyID>FONT</propertyID>
									<propertyDescriptionID>FONT_DESCRIPTION</propertyDescriptionID>
									<fontName>SansSerif</fontName>
									<size xmi:value='12'/>
									<style xmi:value='1'/>
								</mdElement>
							</properties>
							<linkFirstEndID xmi:idref='_15_0_6910223_1219684309609_558847_8411'/>
							<linkSecondEndID xmi:idref='_15_0_6910223_1219684309609_763476_8421'/>
							<geometry>367, 301; 574, 188; </geometry>
							<linkNameID xmi:idref='_15_0_6910223_1219684793031_768153_11152'/>
							<nameVisible xmi:value='true'/>
							<mdOwnedViews>
								<mdElement elementClass='TextBox' xmi:id='_15_0_6910223_1219684793031_26442_11109'>
									<editable xmi:value='false'/>
									<visible xmi:value='false'/>
									<geometry>455, 214, 30, 15</geometry>
								</mdElement>
								<mdElement elementClass='TextBoxWithIcon' xmi:id='_15_0_6910223_1219684793031_557658_11111'>
									<editable xmi:value='false'/>
									<visible xmi:value='false'/>
									<geometry>457, 259, 26, 13</geometry>
								</mdElement>
								<mdElement elementClass='TextBox' xmi:id='_15_0_6910223_1219684793031_123685_11114'>
									<editable xmi:value='false'/>
									<visible xmi:value='false'/>
									<geometry>450, 269, 30, 15</geometry>
								</mdElement>
								<mdElement elementClass='TextBox' xmi:id='_15_0_6910223_1219684793031_582935_11116'>
									<editable xmi:value='false'/>
									<visible xmi:value='false'/>
									<geometry>393, 260, 30, 15</geometry>
								</mdElement>
								<mdElement elementClass='TextBox' xmi:id='_15_0_6910223_1219684793031_331878_11118'>
									<editable xmi:value='false'/>
									<visible xmi:value='false'/>
									<geometry>517, 192, 30, 15</geometry>
								</mdElement>
								<mdElement elementClass='Role' xmi:id='_15_0_6910223_1219684793031_598942_11120'>
									<elementID xmi:idref='_15_1_c100302_1218658107312_300053_10262'/>
									<properties>
										<mdElement elementClass='ChoiceProperty'>
											<propertyID>STEREOTYPES_DISPLAY_MODE</propertyID>
											<propertyDescriptionID>STEREOTYPES_DISPLAY_MODE_DESCRIPTION</propertyDescriptionID>
											<value>STEREOTYPE_DISPLAY_MODE_DO_NOT_DISPLAY_STEREOTYPES</value>
											<choice xmi:value='STEREOTYPE_DISPLAY_MODE_TEXT_AND_ICON^STEREOTYPE_DISPLAY_MODE_TEXT^STEREOTYPE_DISPLAY_MODE_ICON^STEREOTYPE_DISPLAY_MODE_DO_NOT_DISPLAY_STEREOTYPES'/>
											<index xmi:value='3'/>
										</mdElement>
									</properties>
									<geometry>362, 291, 10, 10</geometry>
									<mdOwnedViews>
										<mdElement elementClass='TextBox' xmi:id='_15_0_6910223_1219684793031_59560_11121'>
											<visible xmi:value='false'/>
											<geometry>351, 274, 58, 15</geometry>
											<text>+genotype</text>
										</mdElement>
										<mdElement elementClass='TextBox' xmi:id='_15_0_6910223_1219684793031_813667_11123'>
											<geometry>378, 273, 30, 15</geometry>
											<text>0..*</text>
										</mdElement>
										<mdElement elementClass='TextBox' xmi:id='_15_0_6910223_1219684793031_441978_11125'>
											<visible xmi:value='false'/>
											<geometry>362, 291, 30, 15</geometry>
										</mdElement>
										<mdElement elementClass='TextBoxWithIcon' xmi:id='_15_0_6910223_1219684793031_531007_11127'>
											<editable xmi:value='false'/>
											<visible xmi:value='false'/>
											<geometry>318, 238, 22, 11</geometry>
											<text>&lt;&lt;MapAssocToElement&gt;&gt;</text>
										</mdElement>
										<mdElement elementClass='TextBox' xmi:id='_15_0_6910223_1219684793031_698987_11130'>
											<visible xmi:value='false'/>
											<geometry>362, 291, 30, 15</geometry>
										</mdElement>
										<mdElement elementClass='TextBox' xmi:id='_15_0_6910223_1219684793031_354488_11132'>
											<editable xmi:value='false'/>
											<visible xmi:value='false'/>
											<geometry>362, 291, 30, 15</geometry>
										</mdElement>
									</mdOwnedViews>
									<roleNameID xmi:idref='_15_0_6910223_1219684793031_59560_11121'/>
									<roleMultiplicityID xmi:idref='_15_0_6910223_1219684793031_813667_11123'/>
									<roleConstraintsID xmi:idref='_15_0_6910223_1219684793031_441978_11125'/>
									<roleStereotypeID xmi:idref='_15_0_6910223_1219684793031_531007_11127'/>
									<roleTaggedValuesID xmi:idref='_15_0_6910223_1219684793031_698987_11130'/>
									<rolePropertyStringID xmi:idref='_15_0_6910223_1219684793031_354488_11132'/>
								</mdElement>
								<mdElement elementClass='Role' xmi:id='_15_0_6910223_1219684793031_697416_11136'>
									<elementID xmi:idref='_15_1_c100302_1218658107312_873397_10261'/>
									<properties>
										<mdElement elementClass='FontProperty'>
											<propertyID>FONT</propertyID>
											<propertyDescriptionID>FONT_DESCRIPTION</propertyDescriptionID>
											<fontName>SansSerif</fontName>
											<size xmi:value='10'/>
											<style xmi:value='0'/>
										</mdElement>
										<mdElement elementClass='BooleanProperty'>
											<propertyID>SHOW_ROLE_NAME</propertyID>
											<propertyDescriptionID>SHOW_ROLE_NAME_DESCRIPTION</propertyDescriptionID>
											<value xmi:value='true'/>
										</mdElement>
									</properties>
									<geometry>564, 183, 10, 10</geometry>
									<mdOwnedViews>
										<mdElement elementClass='TextBox' xmi:id='_15_0_6910223_1219684793031_185211_11137'>
											<visible xmi:value='false'/>
											<geometry>564, 183, 24, 12</geometry>
										</mdElement>
										<mdElement elementClass='TextBox' xmi:id='_15_0_6910223_1219684793031_41200_11139'>
											<visible xmi:value='false'/>
											<geometry>564, 183, 24, 12</geometry>
										</mdElement>
										<mdElement elementClass='TextBox' xmi:id='_15_0_6910223_1219684793031_629058_11141'>
											<visible xmi:value='false'/>
											<geometry>564, 183, 24, 12</geometry>
										</mdElement>
										<mdElement elementClass='TextBoxWithIcon' xmi:id='_15_0_6910223_1219684793031_951148_11143'>
											<editable xmi:value='false'/>
											<visible xmi:value='false'/>
											<geometry>564, 200, 22, 11</geometry>
										</mdElement>
										<mdElement elementClass='TextBox' xmi:id='_15_0_6910223_1219684793031_691931_11146'>
											<visible xmi:value='false'/>
											<geometry>564, 183, 24, 12</geometry>
										</mdElement>
										<mdElement elementClass='TextBox' xmi:id='_15_0_6910223_1219684793031_97797_11148'>
											<editable xmi:value='false'/>
											<visible xmi:value='false'/>
											<geometry>564, 183, 24, 12</geometry>
										</mdElement>
									</mdOwnedViews>
									<roleNameID xmi:idref='_15_0_6910223_1219684793031_185211_11137'/>
									<roleMultiplicityID xmi:idref='_15_0_6910223_1219684793031_41200_11139'/>
									<roleConstraintsID xmi:idref='_15_0_6910223_1219684793031_629058_11141'/>
									<roleStereotypeID xmi:idref='_15_0_6910223_1219684793031_951148_11143'/>
									<roleTaggedValuesID xmi:idref='_15_0_6910223_1219684793031_691931_11146'/>
									<rolePropertyStringID xmi:idref='_15_0_6910223_1219684793031_97797_11148'/>
								</mdElement>
								<mdElement elementClass='AssociationTextBox' xmi:id='_15_0_6910223_1219684793031_768153_11152'>
									<geometry>441, 224, 54, 15</geometry>
									<text>Genotype</text>
									<reverseIcon xmi:value='true'/>
								</mdElement>
							</mdOwnedViews>
							<linkConstraintID xmi:idref='_15_0_6910223_1219684793031_26442_11109'/>
							<linkStereotypeID xmi:idref='_15_0_6910223_1219684793031_557658_11111'/>
							<linkTaggedValuesID xmi:idref='_15_0_6910223_1219684793031_123685_11114'/>
							<linkConveyedAID xmi:idref='_15_0_6910223_1219684793031_582935_11116'/>
							<linkConveyedBID xmi:idref='_15_0_6910223_1219684793031_331878_11118'/>
							<associationFirstEndID xmi:idref='_15_0_6910223_1219684793031_598942_11120'/>
							<associationSecondEndID xmi:idref='_15_0_6910223_1219684793031_697416_11136'/>
						</mdElement>
						<mdElement elementClass='Association' xmi:id='_15_0_6910223_1219684793031_158910_11155'>
							<elementID xmi:idref='_15_1_c100302_1216753158437_695389_6065'/>
							<properties>
								<mdElement elementClass='FontProperty'>
									<propertyID>FONT</propertyID>
									<propertyDescriptionID>FONT_DESCRIPTION</propertyDescriptionID>
									<fontName>SansSerif</fontName>
									<size xmi:value='12'/>
									<style xmi:value='1'/>
								</mdElement>
							</properties>
							<linkFirstEndID xmi:idref='_15_0_6910223_1219684309609_558847_8411'/>
							<linkSecondEndID xmi:idref='_15_0_6910223_1219684309609_763476_8421'/>
							<geometry>343, 301; 452, 210; 574, 176; </geometry>
							<linkNameID xmi:idref='_15_0_6910223_1219684793031_852118_11199'/>
							<nameVisible xmi:value='true'/>
							<mdOwnedViews>
								<mdElement elementClass='TextBox' xmi:id='_15_0_6910223_1219684793031_77835_11156'>
									<editable xmi:value='false'/>
									<visible xmi:value='false'/>
									<geometry>430, 186, 30, 15</geometry>
								</mdElement>
								<mdElement elementClass='TextBoxWithIcon' xmi:id='_15_0_6910223_1219684793031_642530_11158'>
									<editable xmi:value='false'/>
									<visible xmi:value='false'/>
									<geometry>432, 231, 26, 13</geometry>
								</mdElement>
								<mdElement elementClass='TextBox' xmi:id='_15_0_6910223_1219684793031_2069_11161'>
									<editable xmi:value='false'/>
									<visible xmi:value='false'/>
									<geometry>417, 243, 30, 15</geometry>
								</mdElement>
								<mdElement elementClass='TextBox' xmi:id='_15_0_6910223_1219684793031_902925_11163'>
									<editable xmi:value='false'/>
									<visible xmi:value='false'/>
									<geometry>368, 250, 30, 15</geometry>
								</mdElement>
								<mdElement elementClass='TextBox' xmi:id='_15_0_6910223_1219684793031_758205_11165'>
									<editable xmi:value='false'/>
									<visible xmi:value='false'/>
									<geometry>506, 173, 30, 15</geometry>
								</mdElement>
								<mdElement elementClass='Role' xmi:id='_15_0_6910223_1219684793031_97306_11167'>
									<elementID xmi:idref='_15_1_c100302_1216753158625_83038_6067'/>
									<properties>
										<mdElement elementClass='ChoiceProperty'>
											<propertyID>STEREOTYPES_DISPLAY_MODE</propertyID>
											<propertyDescriptionID>STEREOTYPES_DISPLAY_MODE_DESCRIPTION</propertyDescriptionID>
											<value>STEREOTYPE_DISPLAY_MODE_DO_NOT_DISPLAY_STEREOTYPES</value>
											<choice xmi:value='STEREOTYPE_DISPLAY_MODE_TEXT_AND_ICON^STEREOTYPE_DISPLAY_MODE_TEXT^STEREOTYPE_DISPLAY_MODE_ICON^STEREOTYPE_DISPLAY_MODE_DO_NOT_DISPLAY_STEREOTYPES'/>
											<index xmi:value='3'/>
										</mdElement>
									</properties>
									<geometry>338, 291, 10, 10</geometry>
									<mdOwnedViews>
										<mdElement elementClass='TextBox' xmi:id='_15_0_6910223_1219684793031_919933_11168'>
											<visible xmi:value='false'/>
											<geometry>329, 273, 82, 15</geometry>
											<text>+taxnomyNCBI</text>
										</mdElement>
										<mdElement elementClass='TextBox' xmi:id='_15_0_6910223_1219684793031_390514_11170'>
											<geometry>336, 273, 30, 15</geometry>
											<text>0..1</text>
										</mdElement>
										<mdElement elementClass='TextBox' xmi:id='_15_0_6910223_1219684793031_777889_11172'>
											<visible xmi:value='false'/>
											<geometry>338, 291, 30, 15</geometry>
										</mdElement>
										<mdElement elementClass='TextBoxWithIcon' xmi:id='_15_0_6910223_1219684793031_480071_11174'>
											<editable xmi:value='false'/>
											<visible xmi:value='false'/>
											<geometry>285, 258, 108, 11</geometry>
											<text>&lt;&lt;MapAssocToElement&gt;&gt;</text>
										</mdElement>
										<mdElement elementClass='TextBox' xmi:id='_15_0_6910223_1219684793031_686609_11177'>
											<visible xmi:value='false'/>
											<geometry>338, 291, 30, 15</geometry>
										</mdElement>
										<mdElement elementClass='TextBox' xmi:id='_15_0_6910223_1219684793031_824428_11179'>
											<editable xmi:value='false'/>
											<visible xmi:value='false'/>
											<geometry>338, 291, 30, 15</geometry>
										</mdElement>
									</mdOwnedViews>
									<roleNameID xmi:idref='_15_0_6910223_1219684793031_919933_11168'/>
									<roleMultiplicityID xmi:idref='_15_0_6910223_1219684793031_390514_11170'/>
									<roleConstraintsID xmi:idref='_15_0_6910223_1219684793031_777889_11172'/>
									<roleStereotypeID xmi:idref='_15_0_6910223_1219684793031_480071_11174'/>
									<roleTaggedValuesID xmi:idref='_15_0_6910223_1219684793031_686609_11177'/>
									<rolePropertyStringID xmi:idref='_15_0_6910223_1219684793031_824428_11179'/>
								</mdElement>
								<mdElement elementClass='Role' xmi:id='_15_0_6910223_1219684793031_44512_11183'>
									<elementID xmi:idref='_15_1_c100302_1216753158500_510803_6066'/>
									<properties>
										<mdElement elementClass='FontProperty'>
											<propertyID>FONT</propertyID>
											<propertyDescriptionID>FONT_DESCRIPTION</propertyDescriptionID>
											<fontName>SansSerif</fontName>
											<size xmi:value='10'/>
											<style xmi:value='0'/>
										</mdElement>
										<mdElement elementClass='BooleanProperty'>
											<propertyID>SHOW_ROLE_NAME</propertyID>
											<propertyDescriptionID>SHOW_ROLE_NAME_DESCRIPTION</propertyDescriptionID>
											<value xmi:value='true'/>
										</mdElement>
									</properties>
									<geometry>564, 171, 10, 10</geometry>
									<mdOwnedViews>
										<mdElement elementClass='TextBox' xmi:id='_15_0_6910223_1219684793031_441480_11184'>
											<visible xmi:value='false'/>
											<geometry>564, 171, 24, 12</geometry>
										</mdElement>
										<mdElement elementClass='TextBox' xmi:id='_15_0_6910223_1219684793031_772395_11186'>
											<visible xmi:value='false'/>
											<geometry>564, 171, 24, 12</geometry>
										</mdElement>
										<mdElement elementClass='TextBox' xmi:id='_15_0_6910223_1219684793031_668303_11188'>
											<visible xmi:value='false'/>
											<geometry>564, 171, 24, 12</geometry>
										</mdElement>
										<mdElement elementClass='TextBoxWithIcon' xmi:id='_15_0_6910223_1219684793031_890089_11190'>
											<editable xmi:value='false'/>
											<visible xmi:value='false'/>
											<geometry>564, 188, 22, 11</geometry>
										</mdElement>
										<mdElement elementClass='TextBox' xmi:id='_15_0_6910223_1219684793031_836910_11193'>
											<visible xmi:value='false'/>
											<geometry>564, 171, 24, 12</geometry>
										</mdElement>
										<mdElement elementClass='TextBox' xmi:id='_15_0_6910223_1219684793031_571190_11195'>
											<editable xmi:value='false'/>
											<visible xmi:value='false'/>
											<geometry>564, 171, 24, 12</geometry>
										</mdElement>
									</mdOwnedViews>
									<roleNameID xmi:idref='_15_0_6910223_1219684793031_441480_11184'/>
									<roleMultiplicityID xmi:idref='_15_0_6910223_1219684793031_772395_11186'/>
									<roleConstraintsID xmi:idref='_15_0_6910223_1219684793031_668303_11188'/>
									<roleStereotypeID xmi:idref='_15_0_6910223_1219684793031_890089_11190'/>
									<roleTaggedValuesID xmi:idref='_15_0_6910223_1219684793031_836910_11193'/>
									<rolePropertyStringID xmi:idref='_15_0_6910223_1219684793031_571190_11195'/>
								</mdElement>
								<mdElement elementClass='AssociationTextBox' xmi:id='_15_0_6910223_1219684793031_852118_11199'>
									<geometry>455, 175, 80, 15</geometry>
									<text>TaxnomyNCBI</text>
									<reverseIcon xmi:value='true'/>
								</mdElement>
							</mdOwnedViews>
							<linkConstraintID xmi:idref='_15_0_6910223_1219684793031_77835_11156'/>
							<linkStereotypeID xmi:idref='_15_0_6910223_1219684793031_642530_11158'/>
							<linkTaggedValuesID xmi:idref='_15_0_6910223_1219684793031_2069_11161'/>
							<linkConveyedAID xmi:idref='_15_0_6910223_1219684793031_902925_11163'/>
							<linkConveyedBID xmi:idref='_15_0_6910223_1219684793031_758205_11165'/>
							<associationFirstEndID xmi:idref='_15_0_6910223_1219684793031_97306_11167'/>
							<associationSecondEndID xmi:idref='_15_0_6910223_1219684793031_44512_11183'/>
						</mdElement>
						<mdElement elementClass='Class' xmi:id='_15_0_6910223_1219684917531_640174_11287'>
							<elementID xmi:type='uml:Class' href='FuGE-v1-profile.mdzip#_11_5_6250211_1201701369233_439407_552'>
								<xmi:Extension extender='MagicDraw UML 15.0' extenderID='MagicDraw UML 15.0'>
									<referenceExtension referentPath='FuGE::Bio::Data::ExternalData' referentType='Class'/>
								</xmi:Extension>
							</elementID>
							<properties>
								<mdElement elementClass='FontProperty'>
									<propertyID>FONT</propertyID>
									<propertyDescriptionID>FONT_DESCRIPTION</propertyDescriptionID>
									<fontName>SansSerif</fontName>
									<size xmi:value='12'/>
									<style xmi:value='0'/>
								</mdElement>
								<mdElement elementClass='ChoiceProperty'>
									<propertyID>STEREOTYPES_DISPLAY_MODE</propertyID>
									<propertyDescriptionID>STEREOTYPES_DISPLAY_MODE_DESCRIPTION</propertyDescriptionID>
									<value>STEREOTYPE_DISPLAY_MODE_DO_NOT_DISPLAY_STEREOTYPES</value>
									<choice xmi:value='STEREOTYPE_DISPLAY_MODE_TEXT_AND_ICON^STEREOTYPE_DISPLAY_MODE_TEXT^STEREOTYPE_DISPLAY_MODE_ICON^STEREOTYPE_DISPLAY_MODE_SHAPE_IMAGE_AND_TEXT^STEREOTYPE_DISPLAY_MODE_SHAPE_IMAGE^STEREOTYPE_DISPLAY_MODE_DO_NOT_DISPLAY_STEREOTYPES'/>
									<index xmi:value='5'/>
								</mdElement>
							</properties>
							<geometry>574, 322, 90, 56</geometry>
						</mdElement>
						<mdElement elementClass='Class' xmi:id='_15_0_6910223_1219684932437_680809_11392'>
							<elementID xmi:type='uml:Class' href='FuGE-v1-profile.mdzip#_11_5_6250211_1201701372116_631414_1145'>
								<xmi:Extension extender='MagicDraw UML 15.0' extenderID='MagicDraw UML 15.0'>
									<referenceExtension referentPath='FuGE::Common::Measurement::AtomicValue' referentType='Class'/>
								</xmi:Extension>
							</elementID>
							<properties>
								<mdElement elementClass='FontProperty'>
									<propertyID>FONT</propertyID>
									<propertyDescriptionID>FONT_DESCRIPTION</propertyDescriptionID>
									<fontName>SansSerif</fontName>
									<size xmi:value='12'/>
									<style xmi:value='0'/>
								</mdElement>
								<mdElement elementClass='ChoiceProperty'>
									<propertyID>STEREOTYPES_DISPLAY_MODE</propertyID>
									<propertyDescriptionID>STEREOTYPES_DISPLAY_MODE_DESCRIPTION</propertyDescriptionID>
									<value>STEREOTYPE_DISPLAY_MODE_DO_NOT_DISPLAY_STEREOTYPES</value>
									<choice xmi:value='STEREOTYPE_DISPLAY_MODE_TEXT_AND_ICON^STEREOTYPE_DISPLAY_MODE_TEXT^STEREOTYPE_DISPLAY_MODE_ICON^STEREOTYPE_DISPLAY_MODE_SHAPE_IMAGE_AND_TEXT^STEREOTYPE_DISPLAY_MODE_SHAPE_IMAGE^STEREOTYPE_DISPLAY_MODE_DO_NOT_DISPLAY_STEREOTYPES'/>
									<index xmi:value='5'/>
								</mdElement>
							</properties>
							<geometry>567, 42, 105, 56</geometry>
						</mdElement>
						<mdElement elementClass='Association' xmi:id='_15_0_6910223_1219684939000_579236_11412'>
							<elementID xmi:idref='_15_1_f36035a_1209428849114_783513_2924'/>
							<properties>
								<mdElement elementClass='FontProperty'>
									<propertyID>FONT</propertyID>
									<propertyDescriptionID>FONT_DESCRIPTION</propertyDescriptionID>
									<fontName>SansSerif</fontName>
									<size xmi:value='12'/>
									<style xmi:value='1'/>
								</mdElement>
							</properties>
							<linkFirstEndID xmi:idref='_15_0_6910223_1219684932437_680809_11392'/>
							<linkSecondEndID xmi:idref='_15_0_6910223_1219684309609_763476_8421'/>
							<geometry>619, 98; 619, 140; </geometry>
							<linkNameID xmi:idref='_15_0_6910223_1219684939000_553059_11456'/>
							<nameVisible xmi:value='true'/>
							<mdOwnedViews>
								<mdElement elementClass='TextBox' xmi:id='_15_0_6910223_1219684939000_165146_11413'>
									<editable xmi:value='false'/>
									<visible xmi:value='false'/>
									<geometry>604, 89, 30, 15</geometry>
								</mdElement>
								<mdElement elementClass='TextBoxWithIcon' xmi:id='_15_0_6910223_1219684939000_405716_11415'>
									<editable xmi:value='false'/>
									<visible xmi:value='false'/>
									<geometry>606, 134, 26, 13</geometry>
								</mdElement>
								<mdElement elementClass='TextBox' xmi:id='_15_0_6910223_1219684939000_585327_11418'>
									<editable xmi:value='false'/>
									<visible xmi:value='false'/>
									<geometry>622, 97, 30, 15</geometry>
								</mdElement>
								<mdElement elementClass='TextBox' xmi:id='_15_0_6910223_1219684939000_546366_11420'>
									<editable xmi:value='false'/>
									<visible xmi:value='false'/>
									<geometry>604, 88, 30, 15</geometry>
								</mdElement>
								<mdElement elementClass='TextBox' xmi:id='_15_0_6910223_1219684939000_93367_11422'>
									<editable xmi:value='false'/>
									<visible xmi:value='false'/>
									<geometry>604, 113, 30, 15</geometry>
								</mdElement>
								<mdElement elementClass='Role' xmi:id='_15_0_6910223_1219684939000_915402_11424'>
									<elementID xmi:idref='_15_1_f36035a_1209428849115_438403_2925'/>
									<properties>
										<mdElement elementClass='ChoiceProperty'>
											<propertyID>STEREOTYPES_DISPLAY_MODE</propertyID>
											<propertyDescriptionID>STEREOTYPES_DISPLAY_MODE_DESCRIPTION</propertyDescriptionID>
											<value>STEREOTYPE_DISPLAY_MODE_DO_NOT_DISPLAY_STEREOTYPES</value>
											<choice xmi:value='STEREOTYPE_DISPLAY_MODE_TEXT_AND_ICON^STEREOTYPE_DISPLAY_MODE_TEXT^STEREOTYPE_DISPLAY_MODE_ICON^STEREOTYPE_DISPLAY_MODE_DO_NOT_DISPLAY_STEREOTYPES'/>
											<index xmi:value='3'/>
										</mdElement>
									</properties>
									<geometry>614, 98, 10, 10</geometry>
									<mdOwnedViews>
										<mdElement elementClass='TextBox' xmi:id='_15_0_6910223_1219684939000_589559_11425'>
											<visible xmi:value='false'/>
											<geometry>561, 96, 30, 15</geometry>
											<text>+age</text>
										</mdElement>
										<mdElement elementClass='TextBox' xmi:id='_15_0_6910223_1219684939000_856064_11427'>
											<geometry>623, 98, 30, 15</geometry>
											<text>0..1</text>
										</mdElement>
										<mdElement elementClass='TextBox' xmi:id='_15_0_6910223_1219684939000_936510_11429'>
											<visible xmi:value='false'/>
											<geometry>614, 98, 30, 15</geometry>
										</mdElement>
										<mdElement elementClass='TextBoxWithIcon' xmi:id='_15_0_6910223_1219684939000_223296_11431'>
											<editable xmi:value='false'/>
											<visible xmi:value='false'/>
											<geometry>561, 65, 22, 11</geometry>
											<text>&lt;&lt;MapAssocToElement&gt;&gt;</text>
										</mdElement>
										<mdElement elementClass='TextBox' xmi:id='_15_0_6910223_1219684939000_911324_11434'>
											<visible xmi:value='false'/>
											<geometry>614, 98, 30, 15</geometry>
										</mdElement>
										<mdElement elementClass='TextBox' xmi:id='_15_0_6910223_1219684939000_46884_11436'>
											<editable xmi:value='false'/>
											<visible xmi:value='false'/>
											<geometry>614, 98, 30, 15</geometry>
										</mdElement>
									</mdOwnedViews>
									<roleNameID xmi:idref='_15_0_6910223_1219684939000_589559_11425'/>
									<roleMultiplicityID xmi:idref='_15_0_6910223_1219684939000_856064_11427'/>
									<roleConstraintsID xmi:idref='_15_0_6910223_1219684939000_936510_11429'/>
									<roleStereotypeID xmi:idref='_15_0_6910223_1219684939000_223296_11431'/>
									<roleTaggedValuesID xmi:idref='_15_0_6910223_1219684939000_911324_11434'/>
									<rolePropertyStringID xmi:idref='_15_0_6910223_1219684939000_46884_11436'/>
								</mdElement>
								<mdElement elementClass='Role' xmi:id='_15_0_6910223_1219684939000_612368_11440'>
									<elementID xmi:idref='_15_1_f36035a_1209428849115_709410_2926'/>
									<properties>
										<mdElement elementClass='FontProperty'>
											<propertyID>FONT</propertyID>
											<propertyDescriptionID>FONT_DESCRIPTION</propertyDescriptionID>
											<fontName>SansSerif</fontName>
											<size xmi:value='10'/>
											<style xmi:value='0'/>
										</mdElement>
										<mdElement elementClass='BooleanProperty'>
											<propertyID>SHOW_ROLE_NAME</propertyID>
											<propertyDescriptionID>SHOW_ROLE_NAME_DESCRIPTION</propertyDescriptionID>
											<value xmi:value='true'/>
										</mdElement>
									</properties>
									<geometry>614, 130, 10, 10</geometry>
									<mdOwnedViews>
										<mdElement elementClass='TextBox' xmi:id='_15_0_6910223_1219684939000_850918_11441'>
											<visible xmi:value='false'/>
											<geometry>614, 130, 24, 12</geometry>
										</mdElement>
										<mdElement elementClass='TextBox' xmi:id='_15_0_6910223_1219684939000_432008_11443'>
											<visible xmi:value='false'/>
											<geometry>614, 130, 24, 12</geometry>
										</mdElement>
										<mdElement elementClass='TextBox' xmi:id='_15_0_6910223_1219684939000_938359_11445'>
											<visible xmi:value='false'/>
											<geometry>614, 130, 24, 12</geometry>
										</mdElement>
										<mdElement elementClass='TextBoxWithIcon' xmi:id='_15_0_6910223_1219684939000_865080_11447'>
											<editable xmi:value='false'/>
											<visible xmi:value='false'/>
											<geometry>614, 147, 22, 11</geometry>
										</mdElement>
										<mdElement elementClass='TextBox' xmi:id='_15_0_6910223_1219684939000_356179_11450'>
											<visible xmi:value='false'/>
											<geometry>614, 130, 24, 12</geometry>
										</mdElement>
										<mdElement elementClass='TextBox' xmi:id='_15_0_6910223_1219684939000_542542_11452'>
											<editable xmi:value='false'/>
											<visible xmi:value='false'/>
											<geometry>614, 130, 24, 12</geometry>
										</mdElement>
									</mdOwnedViews>
									<roleNameID xmi:idref='_15_0_6910223_1219684939000_850918_11441'/>
									<roleMultiplicityID xmi:idref='_15_0_6910223_1219684939000_432008_11443'/>
									<roleConstraintsID xmi:idref='_15_0_6910223_1219684939000_938359_11445'/>
									<roleStereotypeID xmi:idref='_15_0_6910223_1219684939000_865080_11447'/>
									<roleTaggedValuesID xmi:idref='_15_0_6910223_1219684939000_356179_11450'/>
									<rolePropertyStringID xmi:idref='_15_0_6910223_1219684939000_542542_11452'/>
								</mdElement>
								<mdElement elementClass='AssociationTextBox' xmi:id='_15_0_6910223_1219684939000_553059_11456'>
									<geometry>597, 108, 45, 15</geometry>
									<text>Age</text>
									<reverseIcon xmi:value='true'/>
								</mdElement>
							</mdOwnedViews>
							<linkConstraintID xmi:idref='_15_0_6910223_1219684939000_165146_11413'/>
							<linkStereotypeID xmi:idref='_15_0_6910223_1219684939000_405716_11415'/>
							<linkTaggedValuesID xmi:idref='_15_0_6910223_1219684939000_585327_11418'/>
							<linkConveyedAID xmi:idref='_15_0_6910223_1219684939000_546366_11420'/>
							<linkConveyedBID xmi:idref='_15_0_6910223_1219684939000_93367_11422'/>
							<associationFirstEndID xmi:idref='_15_0_6910223_1219684939000_915402_11424'/>
							<associationSecondEndID xmi:idref='_15_0_6910223_1219684939000_612368_11440'/>
						</mdElement>
						<mdElement elementClass='Association' xmi:id='_15_0_6910223_1219684939000_294554_11459'>
							<elementID xmi:idref='_15_1_c100302_1218658452234_526333_10339'/>
							<properties>
								<mdElement elementClass='FontProperty'>
									<propertyID>FONT</propertyID>
									<propertyDescriptionID>FONT_DESCRIPTION</propertyDescriptionID>
									<fontName>SansSerif</fontName>
									<size xmi:value='12'/>
									<style xmi:value='1'/>
								</mdElement>
							</properties>
							<linkFirstEndID xmi:idref='_15_0_6910223_1219684917531_640174_11287'/>
							<linkSecondEndID xmi:idref='_15_0_6910223_1219684309609_763476_8421'/>
							<geometry>638, 322; 693, 242; 643, 189; </geometry>
							<linkNameID xmi:idref='_15_0_6910223_1219684939000_964231_11503'/>
							<nameVisible xmi:value='true'/>
							<mdOwnedViews>
								<mdElement elementClass='TextBox' xmi:id='_15_0_6910223_1219684939000_767257_11460'>
									<editable xmi:value='false'/>
									<visible xmi:value='false'/>
									<geometry>670, 223, 30, 15</geometry>
								</mdElement>
								<mdElement elementClass='TextBoxWithIcon' xmi:id='_15_0_6910223_1219684939000_678147_11462'>
									<editable xmi:value='false'/>
									<visible xmi:value='false'/>
									<geometry>672, 268, 26, 13</geometry>
								</mdElement>
								<mdElement elementClass='TextBox' xmi:id='_15_0_6910223_1219684939000_32096_11465'>
									<editable xmi:value='false'/>
									<visible xmi:value='false'/>
									<geometry>657, 265, 30, 15</geometry>
								</mdElement>
								<mdElement elementClass='TextBox' xmi:id='_15_0_6910223_1219684939000_798765_11467'>
									<editable xmi:value='false'/>
									<visible xmi:value='false'/>
									<geometry>641, 277, 30, 15</geometry>
								</mdElement>
								<mdElement elementClass='TextBox' xmi:id='_15_0_6910223_1219684939000_977880_11469'>
									<editable xmi:value='false'/>
									<visible xmi:value='false'/>
									<geometry>652, 197, 30, 15</geometry>
								</mdElement>
								<mdElement elementClass='Role' xmi:id='_15_0_6910223_1219684939000_25661_11471'>
									<elementID xmi:idref='_15_1_c100302_1218658452234_831134_10340'/>
									<properties>
										<mdElement elementClass='ChoiceProperty'>
											<propertyID>STEREOTYPES_DISPLAY_MODE</propertyID>
											<propertyDescriptionID>STEREOTYPES_DISPLAY_MODE_DESCRIPTION</propertyDescriptionID>
											<value>STEREOTYPE_DISPLAY_MODE_DO_NOT_DISPLAY_STEREOTYPES</value>
											<choice xmi:value='STEREOTYPE_DISPLAY_MODE_TEXT_AND_ICON^STEREOTYPE_DISPLAY_MODE_TEXT^STEREOTYPE_DISPLAY_MODE_ICON^STEREOTYPE_DISPLAY_MODE_DO_NOT_DISPLAY_STEREOTYPES'/>
											<index xmi:value='3'/>
										</mdElement>
									</properties>
									<geometry>633, 312, 10, 10</geometry>
									<mdOwnedViews>
										<mdElement elementClass='TextBox' xmi:id='_15_0_6910223_1219684939000_678463_11472'>
											<visible xmi:value='false'/>
											<geometry>580, 310, 85, 15</geometry>
											<text>+phenotypeFile</text>
										</mdElement>
										<mdElement elementClass='TextBox' xmi:id='_15_0_6910223_1219684939000_374211_11474'>
											<geometry>651, 308, 30, 15</geometry>
											<text>0..*</text>
										</mdElement>
										<mdElement elementClass='TextBox' xmi:id='_15_0_6910223_1219684939000_123108_11476'>
											<visible xmi:value='false'/>
											<geometry>633, 312, 30, 15</geometry>
										</mdElement>
										<mdElement elementClass='TextBoxWithIcon' xmi:id='_15_0_6910223_1219684939000_204823_11478'>
											<editable xmi:value='false'/>
											<visible xmi:value='false'/>
											<geometry>562, 427, 108, 11</geometry>
											<text>&lt;&lt;MapAssocToElement&gt;&gt;</text>
										</mdElement>
										<mdElement elementClass='TextBox' xmi:id='_15_0_6910223_1219684939000_962180_11481'>
											<visible xmi:value='false'/>
											<geometry>633, 312, 30, 15</geometry>
										</mdElement>
										<mdElement elementClass='TextBox' xmi:id='_15_0_6910223_1219684939000_461159_11483'>
											<editable xmi:value='false'/>
											<visible xmi:value='false'/>
											<geometry>633, 312, 30, 15</geometry>
										</mdElement>
									</mdOwnedViews>
									<roleNameID xmi:idref='_15_0_6910223_1219684939000_678463_11472'/>
									<roleMultiplicityID xmi:idref='_15_0_6910223_1219684939000_374211_11474'/>
									<roleConstraintsID xmi:idref='_15_0_6910223_1219684939000_123108_11476'/>
									<roleStereotypeID xmi:idref='_15_0_6910223_1219684939000_204823_11478'/>
									<roleTaggedValuesID xmi:idref='_15_0_6910223_1219684939000_962180_11481'/>
									<rolePropertyStringID xmi:idref='_15_0_6910223_1219684939000_461159_11483'/>
								</mdElement>
								<mdElement elementClass='Role' xmi:id='_15_0_6910223_1219684939000_182390_11487'>
									<elementID xmi:idref='_15_1_c100302_1218658452234_968928_10341'/>
									<properties>
										<mdElement elementClass='FontProperty'>
											<propertyID>FONT</propertyID>
											<propertyDescriptionID>FONT_DESCRIPTION</propertyDescriptionID>
											<fontName>SansSerif</fontName>
											<size xmi:value='10'/>
											<style xmi:value='0'/>
										</mdElement>
										<mdElement elementClass='BooleanProperty'>
											<propertyID>SHOW_ROLE_NAME</propertyID>
											<propertyDescriptionID>SHOW_ROLE_NAME_DESCRIPTION</propertyDescriptionID>
											<value xmi:value='true'/>
										</mdElement>
									</properties>
									<geometry>638, 189, 10, 10</geometry>
									<mdOwnedViews>
										<mdElement elementClass='TextBox' xmi:id='_15_0_6910223_1219684939000_691018_11488'>
											<visible xmi:value='false'/>
											<geometry>638, 189, 24, 12</geometry>
										</mdElement>
										<mdElement elementClass='TextBox' xmi:id='_15_0_6910223_1219684939000_627186_11490'>
											<visible xmi:value='false'/>
											<geometry>638, 189, 24, 12</geometry>
										</mdElement>
										<mdElement elementClass='TextBox' xmi:id='_15_0_6910223_1219684939000_303389_11492'>
											<visible xmi:value='false'/>
											<geometry>638, 189, 24, 12</geometry>
										</mdElement>
										<mdElement elementClass='TextBoxWithIcon' xmi:id='_15_0_6910223_1219684939000_641115_11494'>
											<editable xmi:value='false'/>
											<visible xmi:value='false'/>
											<geometry>638, 206, 22, 11</geometry>
										</mdElement>
										<mdElement elementClass='TextBox' xmi:id='_15_0_6910223_1219684939000_975436_11497'>
											<visible xmi:value='false'/>
											<geometry>638, 189, 24, 12</geometry>
										</mdElement>
										<mdElement elementClass='TextBox' xmi:id='_15_0_6910223_1219684939000_761125_11499'>
											<editable xmi:value='false'/>
											<visible xmi:value='false'/>
											<geometry>638, 189, 24, 12</geometry>
										</mdElement>
									</mdOwnedViews>
									<roleNameID xmi:idref='_15_0_6910223_1219684939000_691018_11488'/>
									<roleMultiplicityID xmi:idref='_15_0_6910223_1219684939000_627186_11490'/>
									<roleConstraintsID xmi:idref='_15_0_6910223_1219684939000_303389_11492'/>
									<roleStereotypeID xmi:idref='_15_0_6910223_1219684939000_641115_11494'/>
									<roleTaggedValuesID xmi:idref='_15_0_6910223_1219684939000_975436_11497'/>
									<rolePropertyStringID xmi:idref='_15_0_6910223_1219684939000_761125_11499'/>
								</mdElement>
								<mdElement elementClass='AssociationTextBox' xmi:id='_15_0_6910223_1219684939000_964231_11503'>
									<geometry>623, 266, 80, 15</geometry>
									<text>PhenotypeFile</text>
									<reverseIcon xmi:value='true'/>
								</mdElement>
							</mdOwnedViews>
							<linkConstraintID xmi:idref='_15_0_6910223_1219684939000_767257_11460'/>
							<linkStereotypeID xmi:idref='_15_0_6910223_1219684939000_678147_11462'/>
							<linkTaggedValuesID xmi:idref='_15_0_6910223_1219684939000_32096_11465'/>
							<linkConveyedAID xmi:idref='_15_0_6910223_1219684939000_798765_11467'/>
							<linkConveyedBID xmi:idref='_15_0_6910223_1219684939000_977880_11469'/>
							<associationFirstEndID xmi:idref='_15_0_6910223_1219684939000_25661_11471'/>
							<associationSecondEndID xmi:idref='_15_0_6910223_1219684939000_182390_11487'/>
						</mdElement>
						<mdElement elementClass='Association' xmi:id='_15_0_6910223_1219684939000_424220_11506'>
							<elementID xmi:idref='_15_1_c100302_1218658363781_169616_10283'/>
							<properties>
								<mdElement elementClass='FontProperty'>
									<propertyID>FONT</propertyID>
									<propertyDescriptionID>FONT_DESCRIPTION</propertyDescriptionID>
									<fontName>SansSerif</fontName>
									<size xmi:value='12'/>
									<style xmi:value='1'/>
								</mdElement>
							</properties>
							<linkFirstEndID xmi:idref='_15_0_6910223_1219684917531_640174_11287'/>
							<linkSecondEndID xmi:idref='_15_0_6910223_1219684309609_763476_8421'/>
							<geometry>619, 322; 619, 189; </geometry>
							<linkNameID xmi:idref='_15_0_6910223_1219684939000_771675_11550'/>
							<nameVisible xmi:value='true'/>
							<mdOwnedViews>
								<mdElement elementClass='TextBox' xmi:id='_15_0_6910223_1219684939000_246932_11507'>
									<editable xmi:value='false'/>
									<visible xmi:value='false'/>
									<geometry>604, 225, 30, 15</geometry>
								</mdElement>
								<mdElement elementClass='TextBoxWithIcon' xmi:id='_15_0_6910223_1219684939000_230222_11509'>
									<editable xmi:value='false'/>
									<visible xmi:value='false'/>
									<geometry>606, 270, 26, 13</geometry>
								</mdElement>
								<mdElement elementClass='TextBox' xmi:id='_15_0_6910223_1219684939000_496004_11512'>
									<editable xmi:value='false'/>
									<visible xmi:value='false'/>
									<geometry>604, 269, 30, 15</geometry>
								</mdElement>
								<mdElement elementClass='TextBox' xmi:id='_15_0_6910223_1219684939000_391471_11514'>
									<editable xmi:value='false'/>
									<visible xmi:value='false'/>
									<geometry>604, 277, 30, 15</geometry>
								</mdElement>
								<mdElement elementClass='TextBox' xmi:id='_15_0_6910223_1219684939000_93_11516'>
									<editable xmi:value='false'/>
									<visible xmi:value='false'/>
									<geometry>604, 197, 30, 15</geometry>
								</mdElement>
								<mdElement elementClass='Role' xmi:id='_15_0_6910223_1219684939000_184025_11518'>
									<elementID xmi:idref='_15_1_c100302_1218658363781_645717_10284'/>
									<properties>
										<mdElement elementClass='ChoiceProperty'>
											<propertyID>STEREOTYPES_DISPLAY_MODE</propertyID>
											<propertyDescriptionID>STEREOTYPES_DISPLAY_MODE_DESCRIPTION</propertyDescriptionID>
											<value>STEREOTYPE_DISPLAY_MODE_DO_NOT_DISPLAY_STEREOTYPES</value>
											<choice xmi:value='STEREOTYPE_DISPLAY_MODE_TEXT_AND_ICON^STEREOTYPE_DISPLAY_MODE_TEXT^STEREOTYPE_DISPLAY_MODE_ICON^STEREOTYPE_DISPLAY_MODE_DO_NOT_DISPLAY_STEREOTYPES'/>
											<index xmi:value='3'/>
										</mdElement>
									</properties>
									<geometry>614, 312, 10, 10</geometry>
									<mdOwnedViews>
										<mdElement elementClass='TextBox' xmi:id='_15_0_6910223_1219684939000_942486_11519'>
											<visible xmi:value='false'/>
											<geometry>564, 469, 78, 15</geometry>
											<text>+genotypeFile</text>
										</mdElement>
										<mdElement elementClass='TextBox' xmi:id='_15_0_6910223_1219684939000_10308_11521'>
											<geometry>595, 308, 30, 15</geometry>
											<text>0..*</text>
										</mdElement>
										<mdElement elementClass='TextBox' xmi:id='_15_0_6910223_1219684939000_312721_11523'>
											<visible xmi:value='false'/>
											<geometry>614, 312, 30, 15</geometry>
										</mdElement>
										<mdElement elementClass='TextBoxWithIcon' xmi:id='_15_0_6910223_1219684939000_136432_11525'>
											<editable xmi:value='false'/>
											<visible xmi:value='false'/>
											<geometry>578, 448, 22, 11</geometry>
											<text>&lt;&lt;MapAssocToElement&gt;&gt;</text>
										</mdElement>
										<mdElement elementClass='TextBox' xmi:id='_15_0_6910223_1219684939000_220546_11528'>
											<visible xmi:value='false'/>
											<geometry>614, 312, 30, 15</geometry>
										</mdElement>
										<mdElement elementClass='TextBox' xmi:id='_15_0_6910223_1219684939000_367092_11530'>
											<editable xmi:value='false'/>
											<visible xmi:value='false'/>
											<geometry>614, 312, 30, 15</geometry>
										</mdElement>
									</mdOwnedViews>
									<roleNameID xmi:idref='_15_0_6910223_1219684939000_942486_11519'/>
									<roleMultiplicityID xmi:idref='_15_0_6910223_1219684939000_10308_11521'/>
									<roleConstraintsID xmi:idref='_15_0_6910223_1219684939000_312721_11523'/>
									<roleStereotypeID xmi:idref='_15_0_6910223_1219684939000_136432_11525'/>
									<roleTaggedValuesID xmi:idref='_15_0_6910223_1219684939000_220546_11528'/>
									<rolePropertyStringID xmi:idref='_15_0_6910223_1219684939000_367092_11530'/>
								</mdElement>
								<mdElement elementClass='Role' xmi:id='_15_0_6910223_1219684939000_686649_11534'>
									<elementID xmi:idref='_15_1_c100302_1218658363781_328064_10285'/>
									<properties>
										<mdElement elementClass='FontProperty'>
											<propertyID>FONT</propertyID>
											<propertyDescriptionID>FONT_DESCRIPTION</propertyDescriptionID>
											<fontName>SansSerif</fontName>
											<size xmi:value='10'/>
											<style xmi:value='0'/>
										</mdElement>
										<mdElement elementClass='BooleanProperty'>
											<propertyID>SHOW_ROLE_NAME</propertyID>
											<propertyDescriptionID>SHOW_ROLE_NAME_DESCRIPTION</propertyDescriptionID>
											<value xmi:value='true'/>
										</mdElement>
									</properties>
									<geometry>614, 189, 10, 10</geometry>
									<mdOwnedViews>
										<mdElement elementClass='TextBox' xmi:id='_15_0_6910223_1219684939000_820910_11535'>
											<visible xmi:value='false'/>
											<geometry>614, 189, 24, 12</geometry>
										</mdElement>
										<mdElement elementClass='TextBox' xmi:id='_15_0_6910223_1219684939000_978216_11537'>
											<visible xmi:value='false'/>
											<geometry>614, 189, 24, 12</geometry>
										</mdElement>
										<mdElement elementClass='TextBox' xmi:id='_15_0_6910223_1219684939000_850762_11539'>
											<visible xmi:value='false'/>
											<geometry>614, 189, 24, 12</geometry>
										</mdElement>
										<mdElement elementClass='TextBoxWithIcon' xmi:id='_15_0_6910223_1219684939000_192637_11541'>
											<editable xmi:value='false'/>
											<visible xmi:value='false'/>
											<geometry>614, 206, 22, 11</geometry>
										</mdElement>
										<mdElement elementClass='TextBox' xmi:id='_15_0_6910223_1219684939000_271009_11544'>
											<visible xmi:value='false'/>
											<geometry>614, 189, 24, 12</geometry>
										</mdElement>
										<mdElement elementClass='TextBox' xmi:id='_15_0_6910223_1219684939000_986448_11546'>
											<editable xmi:value='false'/>
											<visible xmi:value='false'/>
											<geometry>614, 189, 24, 12</geometry>
										</mdElement>
									</mdOwnedViews>
									<roleNameID xmi:idref='_15_0_6910223_1219684939000_820910_11535'/>
									<roleMultiplicityID xmi:idref='_15_0_6910223_1219684939000_978216_11537'/>
									<roleConstraintsID xmi:idref='_15_0_6910223_1219684939000_850762_11539'/>
									<roleStereotypeID xmi:idref='_15_0_6910223_1219684939000_192637_11541'/>
									<roleTaggedValuesID xmi:idref='_15_0_6910223_1219684939000_271009_11544'/>
									<rolePropertyStringID xmi:idref='_15_0_6910223_1219684939000_986448_11546'/>
								</mdElement>
								<mdElement elementClass='AssociationTextBox' xmi:id='_15_0_6910223_1219684939000_771675_11550'>
									<geometry>581, 238, 73, 15</geometry>
									<text>GenotypeFile</text>
									<reverseIcon xmi:value='true'/>
								</mdElement>
							</mdOwnedViews>
							<linkConstraintID xmi:idref='_15_0_6910223_1219684939000_246932_11507'/>
							<linkStereotypeID xmi:idref='_15_0_6910223_1219684939000_230222_11509'/>
							<linkTaggedValuesID xmi:idref='_15_0_6910223_1219684939000_496004_11512'/>
							<linkConveyedAID xmi:idref='_15_0_6910223_1219684939000_391471_11514'/>
							<linkConveyedBID xmi:idref='_15_0_6910223_1219684939000_93_11516'/>
							<associationFirstEndID xmi:idref='_15_0_6910223_1219684939000_184025_11518'/>
							<associationSecondEndID xmi:idref='_15_0_6910223_1219684939000_686649_11534'/>
						</mdElement>
						<mdElement elementClass='Generalization' xmi:id='_15_0_6910223_1219685178515_838861_11833'>
							<elementID xmi:idref='_15_0_6910223_1204570362609_305366_1295'/>
							<linkFirstEndID xmi:idref='_15_0_6910223_1219684309609_843606_8422'/>
							<linkSecondEndID xmi:idref='_15_0_6910223_1219684309609_57198_8423'/>
							<geometry>381, 93; 332, 133; </geometry>
							<linkNameID xmi:idref='_15_0_6910223_1219685178515_623797_11834'/>
							<nameVisible xmi:value='false'/>
							<mdOwnedViews>
								<mdElement elementClass='TextBox' xmi:id='_15_0_6910223_1219685178515_623797_11834'>
									<visible xmi:value='false'/>
									<geometry>343, 100, 26, 13</geometry>
								</mdElement>
								<mdElement elementClass='TextBox' xmi:id='_15_0_6910223_1219685178515_710871_11836'>
									<editable xmi:value='false'/>
									<visible xmi:value='false'/>
									<geometry>343, 100, 26, 13</geometry>
								</mdElement>
								<mdElement elementClass='TextBoxWithIcon' xmi:id='_15_0_6910223_1219685178515_760344_11838'>
									<editable xmi:value='false'/>
									<visible xmi:value='false'/>
									<geometry>343, 126, 26, 13</geometry>
								</mdElement>
								<mdElement elementClass='TextBox' xmi:id='_15_0_6910223_1219685178515_531979_11841'>
									<editable xmi:value='false'/>
									<visible xmi:value='false'/>
									<geometry>339, 127, 26, 13</geometry>
								</mdElement>
								<mdElement elementClass='TextBox' xmi:id='_15_0_6910223_1219685178515_119283_11843'>
									<editable xmi:value='false'/>
									<visible xmi:value='false'/>
									<geometry>358, 85, 26, 13</geometry>
								</mdElement>
								<mdElement elementClass='TextBox' xmi:id='_15_0_6910223_1219685178515_512268_11845'>
									<editable xmi:value='false'/>
									<visible xmi:value='false'/>
									<geometry>328, 109, 26, 13</geometry>
								</mdElement>
								<mdElement elementClass='GeneralizationSet' xmi:id='_15_0_6910223_1219685178515_456288_11847'>
									<properties>
										<mdElement elementClass='BooleanProperty'>
											<propertyID>AUTOSIZE</propertyID>
											<propertyDescriptionID>AUTOSIZE_DESCRIPTION</propertyDescriptionID>
											<value xmi:value='true'/>
										</mdElement>
									</properties>
									<visible xmi:value='false'/>
									<geometry>349, 103, 13, 22</geometry>
								</mdElement>
							</mdOwnedViews>
							<linkConstraintID xmi:idref='_15_0_6910223_1219685178515_710871_11836'/>
							<linkStereotypeID xmi:idref='_15_0_6910223_1219685178515_760344_11838'/>
							<linkTaggedValuesID xmi:idref='_15_0_6910223_1219685178515_531979_11841'/>
							<linkConveyedAID xmi:idref='_15_0_6910223_1219685178515_119283_11843'/>
							<linkConveyedBID xmi:idref='_15_0_6910223_1219685178515_512268_11845'/>
							<linkGeneralizationSetID xmi:idref='_15_0_6910223_1219685178515_456288_11847'/>
						</mdElement>
						<mdElement elementClass='Generalization' xmi:id='_15_0_6910223_1219685183093_756085_11856'>
							<elementID xmi:idref='_15_0_6910223_1204577005312_913490_2430'/>
							<linkFirstEndID xmi:idref='_15_0_6910223_1219684309609_843606_8422'/>
							<linkSecondEndID xmi:idref='_15_0_6910223_1219684309609_763476_8421'/>
							<geometry>455, 87; 574, 143; </geometry>
							<linkNameID xmi:idref='_15_0_6910223_1219685183093_446816_11857'/>
							<nameVisible xmi:value='false'/>
							<mdOwnedViews>
								<mdElement elementClass='TextBox' xmi:id='_15_0_6910223_1219685183093_446816_11857'>
									<visible xmi:value='false'/>
									<geometry>501, 102, 26, 13</geometry>
								</mdElement>
								<mdElement elementClass='TextBox' xmi:id='_15_0_6910223_1219685183109_289848_11859'>
									<editable xmi:value='false'/>
									<visible xmi:value='false'/>
									<geometry>501, 102, 26, 13</geometry>
								</mdElement>
								<mdElement elementClass='TextBoxWithIcon' xmi:id='_15_0_6910223_1219685183109_187858_11861'>
									<editable xmi:value='false'/>
									<visible xmi:value='false'/>
									<geometry>501, 128, 26, 13</geometry>
								</mdElement>
								<mdElement elementClass='TextBox' xmi:id='_15_0_6910223_1219685183109_831923_11864'>
									<editable xmi:value='false'/>
									<visible xmi:value='false'/>
									<geometry>501, 137, 26, 13</geometry>
								</mdElement>
								<mdElement elementClass='TextBox' xmi:id='_15_0_6910223_1219685183109_234566_11866'>
									<editable xmi:value='false'/>
									<visible xmi:value='false'/>
									<geometry>465, 82, 26, 13</geometry>
								</mdElement>
								<mdElement elementClass='TextBox' xmi:id='_15_0_6910223_1219685183109_415673_11868'>
									<editable xmi:value='false'/>
									<visible xmi:value='false'/>
									<geometry>537, 115, 26, 13</geometry>
								</mdElement>
								<mdElement elementClass='GeneralizationSet' xmi:id='_15_0_6910223_1219685183109_688017_11870'>
									<properties>
										<mdElement elementClass='BooleanProperty'>
											<propertyID>AUTOSIZE</propertyID>
											<propertyDescriptionID>AUTOSIZE_DESCRIPTION</propertyDescriptionID>
											<value xmi:value='true'/>
										</mdElement>
									</properties>
									<visible xmi:value='false'/>
									<geometry>509, 111, 13, 22</geometry>
								</mdElement>
							</mdOwnedViews>
							<linkConstraintID xmi:idref='_15_0_6910223_1219685183109_289848_11859'/>
							<linkStereotypeID xmi:idref='_15_0_6910223_1219685183109_187858_11861'/>
							<linkTaggedValuesID xmi:idref='_15_0_6910223_1219685183109_831923_11864'/>
							<linkConveyedAID xmi:idref='_15_0_6910223_1219685183109_234566_11866'/>
							<linkConveyedBID xmi:idref='_15_0_6910223_1219685183109_415673_11868'/>
							<linkGeneralizationSetID xmi:idref='_15_0_6910223_1219685183109_688017_11870'/>
						</mdElement>
					</mdOwnedViews>
				</mdElement>
			</mdElement>
			<mdElement elementClass='Diagram' xmi:id='_15_0_6910223_1215463310906_905320_5497' name='FlowCytometer' visibility='public' ownerOfDiagram='_15_1_c100302_1215105595359_779353_6607'>
				<mdElement elementClass='DiagramPresentationElement' xmi:id='_15_0_6910223_1215463310906_659176_5498'>
					<elementID xmi:idref='_15_0_6910223_1215463310906_905320_5497'/>
					<properties>
						<mdElement elementClass='BooleanProperty'>
							<propertyID>SHOW_GRID</propertyID>
							<propertyDescriptionID>SHOW_GRID_DESCRIPTION</propertyDescriptionID>
							<value xmi:value='false'/>
						</mdElement>
					</properties>
					<type>Class Diagram</type>
					<umlType>Class Diagram</umlType>
					<zoomFactor xmi:value='1.0'/>
					<diagramOpened xmi:value='true'/>
					<diagramFrameInitialSizeSet xmi:value='true'/>
					<diagramWindowBounds>3, 25, 1031, 682</diagramWindowBounds>
					<diagramScrollPositionX xmi:value='0'/>
					<diagramScrollPositionY xmi:value='0'/>
					<maximized xmi:value='false'/>
					<active xmi:value='false'/>
					<mdOwnedViews>
						<mdElement elementClass='DiagramFrame' xmi:id='_15_0_6910223_1215463310906_607429_5510'>
							<elementID xmi:idref='_15_0_6910223_1215463310906_905320_5497'/>
							<geometry>5, 5, 589, 435</geometry>
						</mdElement>
						<mdElement elementClass='Class' xmi:id='_15_0_6910223_1215466229140_450772_9033'>
							<elementID xmi:idref='_15_0_1_f36035a_1207773802570_871336_2332'/>
							<properties>
								<mdElement elementClass='ColorProperty'>
									<propertyID>FILL_COLOR</propertyID>
									<propertyDescriptionID>FILL_COLOR_DESCRIPTION</propertyDescriptionID>
									<value xmi:value='-154'/>
								</mdElement>
								<mdElement elementClass='FontProperty'>
									<propertyID>FONT</propertyID>
									<propertyDescriptionID>FONT_DESCRIPTION</propertyDescriptionID>
									<fontName>SansSerif</fontName>
									<size xmi:value='12'/>
									<style xmi:value='0'/>
								</mdElement>
								<mdElement elementClass='ChoiceProperty'>
									<propertyID>STEREOTYPES_DISPLAY_MODE</propertyID>
									<propertyDescriptionID>STEREOTYPES_DISPLAY_MODE_DESCRIPTION</propertyDescriptionID>
									<value>STEREOTYPE_DISPLAY_MODE_DO_NOT_DISPLAY_STEREOTYPES</value>
									<choice xmi:value='STEREOTYPE_DISPLAY_MODE_TEXT_AND_ICON^STEREOTYPE_DISPLAY_MODE_TEXT^STEREOTYPE_DISPLAY_MODE_ICON^STEREOTYPE_DISPLAY_MODE_SHAPE_IMAGE_AND_TEXT^STEREOTYPE_DISPLAY_MODE_SHAPE_IMAGE^STEREOTYPE_DISPLAY_MODE_DO_NOT_DISPLAY_STEREOTYPES'/>
									<index xmi:value='5'/>
								</mdElement>
							</properties>
							<geometry>406, 257, 164, 56</geometry>
						</mdElement>
						<mdElement elementClass='Class' xmi:id='_15_0_6910223_1215466229140_42464_9034'>
							<elementID xmi:idref='_15_0_1_f36035a_1207854277743_807830_11116'/>
							<properties>
								<mdElement elementClass='ColorProperty'>
									<propertyID>FILL_COLOR</propertyID>
									<propertyDescriptionID>FILL_COLOR_DESCRIPTION</propertyDescriptionID>
									<value xmi:value='-154'/>
								</mdElement>
								<mdElement elementClass='FontProperty'>
									<propertyID>FONT</propertyID>
									<propertyDescriptionID>FONT_DESCRIPTION</propertyDescriptionID>
									<fontName>SansSerif</fontName>
									<size xmi:value='12'/>
									<style xmi:value='0'/>
								</mdElement>
								<mdElement elementClass='ChoiceProperty'>
									<propertyID>STEREOTYPES_DISPLAY_MODE</propertyID>
									<propertyDescriptionID>STEREOTYPES_DISPLAY_MODE_DESCRIPTION</propertyDescriptionID>
									<value>STEREOTYPE_DISPLAY_MODE_DO_NOT_DISPLAY_STEREOTYPES</value>
									<choice xmi:value='STEREOTYPE_DISPLAY_MODE_TEXT_AND_ICON^STEREOTYPE_DISPLAY_MODE_TEXT^STEREOTYPE_DISPLAY_MODE_ICON^STEREOTYPE_DISPLAY_MODE_SHAPE_IMAGE_AND_TEXT^STEREOTYPE_DISPLAY_MODE_SHAPE_IMAGE^STEREOTYPE_DISPLAY_MODE_DO_NOT_DISPLAY_STEREOTYPES'/>
									<index xmi:value='5'/>
								</mdElement>
								<mdElement elementClass='BooleanProperty'>
									<propertyID>SHOW_ATTRIBUTES_STEREOTYPE</propertyID>
									<propertyGroup>ATTRIBUTES</propertyGroup>
									<propertyDescriptionID>SHOW_ATTRIBUTES_STEREOTYPE_DESCRIPTION</propertyDescriptionID>
									<value xmi:value='true'/>
								</mdElement>
							</properties>
							<geometry>245, 376, 133, 44</geometry>
						</mdElement>
						<mdElement elementClass='Class' xmi:id='_15_0_6910223_1215466229140_332197_9035'>
							<elementID xmi:idref='_15_0_1_f36035a_1207768837877_449917_1715'/>
							<properties>
								<mdElement elementClass='ColorProperty'>
									<propertyID>FILL_COLOR</propertyID>
									<propertyDescriptionID>FILL_COLOR_DESCRIPTION</propertyDescriptionID>
									<value xmi:value='-154'/>
								</mdElement>
								<mdElement elementClass='FontProperty'>
									<propertyID>FONT</propertyID>
									<propertyDescriptionID>FONT_DESCRIPTION</propertyDescriptionID>
									<fontName>SansSerif</fontName>
									<size xmi:value='12'/>
									<style xmi:value='0'/>
								</mdElement>
								<mdElement elementClass='ChoiceProperty'>
									<propertyID>STEREOTYPES_DISPLAY_MODE</propertyID>
									<propertyDescriptionID>STEREOTYPES_DISPLAY_MODE_DESCRIPTION</propertyDescriptionID>
									<value>STEREOTYPE_DISPLAY_MODE_DO_NOT_DISPLAY_STEREOTYPES</value>
									<choice xmi:value='STEREOTYPE_DISPLAY_MODE_TEXT_AND_ICON^STEREOTYPE_DISPLAY_MODE_TEXT^STEREOTYPE_DISPLAY_MODE_ICON^STEREOTYPE_DISPLAY_MODE_SHAPE_IMAGE_AND_TEXT^STEREOTYPE_DISPLAY_MODE_SHAPE_IMAGE^STEREOTYPE_DISPLAY_MODE_DO_NOT_DISPLAY_STEREOTYPES'/>
									<index xmi:value='5'/>
								</mdElement>
								<mdElement elementClass='BooleanProperty'>
									<propertyID>SHOW_ATTRIBUTES_STEREOTYPE</propertyID>
									<propertyGroup>ATTRIBUTES</propertyGroup>
									<propertyDescriptionID>SHOW_ATTRIBUTES_STEREOTYPE_DESCRIPTION</propertyDescriptionID>
									<value xmi:value='true'/>
								</mdElement>
							</properties>
							<geometry>14, 138, 70, 49</geometry>
						</mdElement>
						<mdElement elementClass='Class' xmi:id='_15_0_6910223_1215466229140_621805_9036'>
							<elementID xmi:idref='_15_0_1_f36035a_1207847407306_147512_6538'/>
							<properties>
								<mdElement elementClass='ColorProperty'>
									<propertyID>FILL_COLOR</propertyID>
									<propertyDescriptionID>FILL_COLOR_DESCRIPTION</propertyDescriptionID>
									<value xmi:value='-154'/>
								</mdElement>
								<mdElement elementClass='FontProperty'>
									<propertyID>FONT</propertyID>
									<propertyDescriptionID>FONT_DESCRIPTION</propertyDescriptionID>
									<fontName>SansSerif</fontName>
									<size xmi:value='12'/>
									<style xmi:value='0'/>
								</mdElement>
								<mdElement elementClass='ChoiceProperty'>
									<propertyID>STEREOTYPES_DISPLAY_MODE</propertyID>
									<propertyDescriptionID>STEREOTYPES_DISPLAY_MODE_DESCRIPTION</propertyDescriptionID>
									<value>STEREOTYPE_DISPLAY_MODE_DO_NOT_DISPLAY_STEREOTYPES</value>
									<choice xmi:value='STEREOTYPE_DISPLAY_MODE_TEXT_AND_ICON^STEREOTYPE_DISPLAY_MODE_TEXT^STEREOTYPE_DISPLAY_MODE_ICON^STEREOTYPE_DISPLAY_MODE_SHAPE_IMAGE_AND_TEXT^STEREOTYPE_DISPLAY_MODE_SHAPE_IMAGE^STEREOTYPE_DISPLAY_MODE_DO_NOT_DISPLAY_STEREOTYPES'/>
									<index xmi:value='5'/>
								</mdElement>
								<mdElement elementClass='BooleanProperty'>
									<propertyID>SHOW_ATTRIBUTES_STEREOTYPE</propertyID>
									<propertyGroup>ATTRIBUTES</propertyGroup>
									<propertyDescriptionID>SHOW_ATTRIBUTES_STEREOTYPE_DESCRIPTION</propertyDescriptionID>
									<value xmi:value='true'/>
								</mdElement>
							</properties>
							<geometry>161, 257, 125, 53</geometry>
						</mdElement>
						<mdElement elementClass='Class' xmi:id='_15_0_6910223_1215466229140_392920_9037'>
							<elementID xmi:idref='_15_0_1_f36035a_1207850437059_300964_6928'/>
							<properties>
								<mdElement elementClass='ColorProperty'>
									<propertyID>FILL_COLOR</propertyID>
									<propertyDescriptionID>FILL_COLOR_DESCRIPTION</propertyDescriptionID>
									<value xmi:value='-154'/>
								</mdElement>
								<mdElement elementClass='FontProperty'>
									<propertyID>FONT</propertyID>
									<propertyDescriptionID>FONT_DESCRIPTION</propertyDescriptionID>
									<fontName>SansSerif</fontName>
									<size xmi:value='12'/>
									<style xmi:value='0'/>
								</mdElement>
								<mdElement elementClass='ChoiceProperty'>
									<propertyID>STEREOTYPES_DISPLAY_MODE</propertyID>
									<propertyDescriptionID>STEREOTYPES_DISPLAY_MODE_DESCRIPTION</propertyDescriptionID>
									<value>STEREOTYPE_DISPLAY_MODE_DO_NOT_DISPLAY_STEREOTYPES</value>
									<choice xmi:value='STEREOTYPE_DISPLAY_MODE_TEXT_AND_ICON^STEREOTYPE_DISPLAY_MODE_TEXT^STEREOTYPE_DISPLAY_MODE_ICON^STEREOTYPE_DISPLAY_MODE_SHAPE_IMAGE_AND_TEXT^STEREOTYPE_DISPLAY_MODE_SHAPE_IMAGE^STEREOTYPE_DISPLAY_MODE_DO_NOT_DISPLAY_STEREOTYPES'/>
									<index xmi:value='5'/>
								</mdElement>
								<mdElement elementClass='BooleanProperty'>
									<propertyID>SHOW_ATTRIBUTES_STEREOTYPE</propertyID>
									<propertyGroup>ATTRIBUTES</propertyGroup>
									<propertyDescriptionID>SHOW_ATTRIBUTES_STEREOTYPE_DESCRIPTION</propertyDescriptionID>
									<value xmi:value='true'/>
								</mdElement>
							</properties>
							<geometry>14, 257, 90, 44</geometry>
						</mdElement>
						<mdElement elementClass='Class' xmi:id='_15_0_6910223_1215466229140_633846_9038'>
							<elementID xmi:idref='_11_5_6250211_1201703071211_142532_235'/>
							<properties>
								<mdElement elementClass='ColorProperty'>
									<propertyID>FILL_COLOR</propertyID>
									<propertyDescriptionID>FILL_COLOR_DESCRIPTION</propertyDescriptionID>
									<value xmi:value='-154'/>
								</mdElement>
								<mdElement elementClass='FontProperty'>
									<propertyID>FONT</propertyID>
									<propertyDescriptionID>FONT_DESCRIPTION</propertyDescriptionID>
									<fontName>SansSerif</fontName>
									<size xmi:value='12'/>
									<style xmi:value='0'/>
								</mdElement>
								<mdElement elementClass='ChoiceProperty'>
									<propertyID>STEREOTYPES_DISPLAY_MODE</propertyID>
									<propertyDescriptionID>STEREOTYPES_DISPLAY_MODE_DESCRIPTION</propertyDescriptionID>
									<value>STEREOTYPE_DISPLAY_MODE_DO_NOT_DISPLAY_STEREOTYPES</value>
									<choice xmi:value='STEREOTYPE_DISPLAY_MODE_TEXT_AND_ICON^STEREOTYPE_DISPLAY_MODE_TEXT^STEREOTYPE_DISPLAY_MODE_ICON^STEREOTYPE_DISPLAY_MODE_SHAPE_IMAGE_AND_TEXT^STEREOTYPE_DISPLAY_MODE_SHAPE_IMAGE^STEREOTYPE_DISPLAY_MODE_DO_NOT_DISPLAY_STEREOTYPES'/>
									<index xmi:value='5'/>
								</mdElement>
								<mdElement elementClass='BooleanProperty'>
									<propertyID>SHOW_ATTRIBUTES_STEREOTYPE</propertyID>
									<propertyGroup>ATTRIBUTES</propertyGroup>
									<propertyDescriptionID>SHOW_ATTRIBUTES_STEREOTYPE_DESCRIPTION</propertyDescriptionID>
									<value xmi:value='true'/>
								</mdElement>
							</properties>
							<geometry>231, 131, 161, 63</geometry>
						</mdElement>
						<mdElement elementClass='Class' xmi:id='_15_0_6910223_1215466229140_246957_9039'>
							<elementID xmi:type='uml:Class' href='FuGE-v1-profile.mdzip#_11_5_6250211_1201701370516_424141_867'>
								<xmi:Extension extender='MagicDraw UML 15.0' extenderID='MagicDraw UML 15.0'>
									<referenceExtension referentPath='FuGE::Common::Protocol::Equipment' referentType='Class'/>
								</xmi:Extension>
							</elementID>
							<properties>
								<mdElement elementClass='FontProperty'>
									<propertyID>FONT</propertyID>
									<propertyDescriptionID>FONT_DESCRIPTION</propertyDescriptionID>
									<fontName>SansSerif</fontName>
									<size xmi:value='12'/>
									<style xmi:value='0'/>
								</mdElement>
								<mdElement elementClass='ChoiceProperty'>
									<propertyID>STEREOTYPES_DISPLAY_MODE</propertyID>
									<propertyDescriptionID>STEREOTYPES_DISPLAY_MODE_DESCRIPTION</propertyDescriptionID>
									<value>STEREOTYPE_DISPLAY_MODE_DO_NOT_DISPLAY_STEREOTYPES</value>
									<choice xmi:value='STEREOTYPE_DISPLAY_MODE_TEXT_AND_ICON^STEREOTYPE_DISPLAY_MODE_TEXT^STEREOTYPE_DISPLAY_MODE_ICON^STEREOTYPE_DISPLAY_MODE_SHAPE_IMAGE_AND_TEXT^STEREOTYPE_DISPLAY_MODE_SHAPE_IMAGE^STEREOTYPE_DISPLAY_MODE_DO_NOT_DISPLAY_STEREOTYPES'/>
									<index xmi:value='5'/>
								</mdElement>
								<mdElement elementClass='BooleanProperty'>
									<propertyID>SHOW_ATTRIBUTES_STEREOTYPE</propertyID>
									<propertyGroup>ATTRIBUTES</propertyGroup>
									<propertyDescriptionID>SHOW_ATTRIBUTES_STEREOTYPE_DESCRIPTION</propertyDescriptionID>
									<value xmi:value='true'/>
								</mdElement>
							</properties>
							<geometry>196, 33, 91, 44</geometry>
						</mdElement>
						<mdElement elementClass='Association' xmi:id='_15_0_6910223_1215466229140_400613_9045'>
							<elementID xmi:idref='_15_1_c100302_1210041967109_925754_7429'/>
							<properties>
								<mdElement elementClass='FontProperty'>
									<propertyID>FONT</propertyID>
									<propertyDescriptionID>FONT_DESCRIPTION</propertyDescriptionID>
									<fontName>SansSerif</fontName>
									<size xmi:value='12'/>
									<style xmi:value='1'/>
								</mdElement>
							</properties>
							<linkFirstEndID xmi:idref='_15_0_6910223_1215466229140_621805_9036'/>
							<linkSecondEndID xmi:idref='_15_0_6910223_1215466229140_633846_9038'/>
							<geometry>242, 257; 288, 194; </geometry>
							<linkNameID xmi:idref='_15_0_6910223_1215466229140_511756_9040'/>
							<nameVisible xmi:value='true'/>
							<mdOwnedViews>
								<mdElement elementClass='AssociationTextBox' xmi:id='_15_0_6910223_1215466229140_511756_9040'>
									<geometry>210, 224, 97, 15</geometry>
									<text>OpticalDetectors</text>
									<reverseIcon xmi:value='true'/>
								</mdElement>
								<mdElement elementClass='TextBoxWithIcon' xmi:id='_15_0_6910223_1215466229140_108872_9062'>
									<editable xmi:value='false'/>
									<visible xmi:value='false'/>
									<geometry>252, 240, 26, 13</geometry>
								</mdElement>
								<mdElement elementClass='TextBox' xmi:id='_15_0_6910223_1215466229140_238910_9063'>
									<editable xmi:value='false'/>
									<visible xmi:value='false'/>
									<geometry>233, 242, 30, 15</geometry>
								</mdElement>
								<mdElement elementClass='TextBox' xmi:id='_15_0_6910223_1215466229140_752777_9061'>
									<editable xmi:value='false'/>
									<visible xmi:value='false'/>
									<geometry>250, 195, 30, 15</geometry>
								</mdElement>
								<mdElement elementClass='TextBox' xmi:id='_15_0_6910223_1215466229250_910416_9273'>
									<editable xmi:value='false'/>
									<visible xmi:value='false'/>
									<geometry>236, 226, 30, 15</geometry>
								</mdElement>
								<mdElement elementClass='TextBox' xmi:id='_15_0_6910223_1215466229250_944048_9275'>
									<editable xmi:value='false'/>
									<visible xmi:value='false'/>
									<geometry>263, 188, 30, 15</geometry>
								</mdElement>
								<mdElement elementClass='Role' xmi:id='_15_0_6910223_1215466229140_802350_9081'>
									<elementID xmi:idref='_15_1_c100302_1210041967109_575723_7431'/>
									<properties>
										<mdElement elementClass='ChoiceProperty'>
											<propertyID>STEREOTYPES_DISPLAY_MODE</propertyID>
											<propertyDescriptionID>STEREOTYPES_DISPLAY_MODE_DESCRIPTION</propertyDescriptionID>
											<value>STEREOTYPE_DISPLAY_MODE_DO_NOT_DISPLAY_STEREOTYPES</value>
											<choice xmi:value='STEREOTYPE_DISPLAY_MODE_TEXT_AND_ICON^STEREOTYPE_DISPLAY_MODE_TEXT^STEREOTYPE_DISPLAY_MODE_ICON^STEREOTYPE_DISPLAY_MODE_DO_NOT_DISPLAY_STEREOTYPES'/>
											<index xmi:value='3'/>
										</mdElement>
									</properties>
									<geometry>237, 247, 10, 10</geometry>
									<mdOwnedViews>
										<mdElement elementClass='TextBox' xmi:id='_15_0_6910223_1215466229140_619889_9056'>
											<geometry>224, 238, 30, 15</geometry>
											<text>0..*</text>
										</mdElement>
										<mdElement elementClass='TextBox' xmi:id='_15_0_6910223_1215466229140_710541_9093'>
											<visible xmi:value='false'/>
											<geometry>237, 247, 30, 15</geometry>
										</mdElement>
										<mdElement elementClass='TextBox' xmi:id='_15_0_6910223_1215466229140_198965_9051'>
											<visible xmi:value='false'/>
											<geometry>262, 243, 97, 15</geometry>
											<text>+opticalDetectors</text>
										</mdElement>
										<mdElement elementClass='TextBoxWithIcon' xmi:id='_15_0_6910223_1215466229140_256618_9181'>
											<editable xmi:value='false'/>
											<visible xmi:value='false'/>
											<geometry>135, 272, 22, 11</geometry>
										</mdElement>
										<mdElement elementClass='TextBox' xmi:id='_15_0_6910223_1215466229140_234073_9161'>
											<visible xmi:value='false'/>
											<geometry>237, 247, 30, 15</geometry>
										</mdElement>
										<mdElement elementClass='TextBox' xmi:id='_15_0_6910223_1215466229140_415070_9101'>
											<editable xmi:value='false'/>
											<visible xmi:value='false'/>
											<geometry>237, 247, 30, 15</geometry>
										</mdElement>
									</mdOwnedViews>
									<roleNameID xmi:idref='_15_0_6910223_1215466229140_198965_9051'/>
									<roleMultiplicityID xmi:idref='_15_0_6910223_1215466229140_619889_9056'/>
									<roleConstraintsID xmi:idref='_15_0_6910223_1215466229140_710541_9093'/>
									<roleStereotypeID xmi:idref='_15_0_6910223_1215466229140_256618_9181'/>
									<roleTaggedValuesID xmi:idref='_15_0_6910223_1215466229140_234073_9161'/>
									<rolePropertyStringID xmi:idref='_15_0_6910223_1215466229140_415070_9101'/>
								</mdElement>
								<mdElement elementClass='Role' xmi:id='_15_0_6910223_1215466229140_786535_9082'>
									<elementID xmi:idref='_15_1_c100302_1210041967109_908471_7430'/>
									<properties>
										<mdElement elementClass='FontProperty'>
											<propertyID>FONT</propertyID>
											<propertyDescriptionID>FONT_DESCRIPTION</propertyDescriptionID>
											<fontName>SansSerif</fontName>
											<size xmi:value='10'/>
											<style xmi:value='0'/>
										</mdElement>
										<mdElement elementClass='BooleanProperty'>
											<propertyID>SHOW_ROLE_NAME</propertyID>
											<propertyDescriptionID>SHOW_ROLE_NAME_DESCRIPTION</propertyDescriptionID>
											<value xmi:value='true'/>
										</mdElement>
									</properties>
									<geometry>283, 194, 10, 10</geometry>
									<mdOwnedViews>
										<mdElement elementClass='TextBox' xmi:id='_15_0_6910223_1215466229140_572818_9168'>
											<visible xmi:value='false'/>
											<geometry>283, 194, 24, 12</geometry>
										</mdElement>
										<mdElement elementClass='TextBox' xmi:id='_15_0_6910223_1215466229140_76459_9163'>
											<visible xmi:value='false'/>
											<geometry>283, 194, 24, 12</geometry>
										</mdElement>
										<mdElement elementClass='TextBox' xmi:id='_15_0_6910223_1215466229140_12545_9092'>
											<visible xmi:value='false'/>
											<geometry>283, 194, 24, 12</geometry>
										</mdElement>
										<mdElement elementClass='TextBoxWithIcon' xmi:id='_15_0_6910223_1215466229140_441126_9104'>
											<editable xmi:value='false'/>
											<visible xmi:value='false'/>
											<geometry>285, 210, 22, 11</geometry>
										</mdElement>
										<mdElement elementClass='TextBox' xmi:id='_15_0_6910223_1215466229140_730187_9172'>
											<visible xmi:value='false'/>
											<geometry>283, 194, 24, 12</geometry>
										</mdElement>
										<mdElement elementClass='TextBox' xmi:id='_15_0_6910223_1215466229140_884961_9108'>
											<editable xmi:value='false'/>
											<visible xmi:value='false'/>
											<geometry>283, 194, 24, 12</geometry>
										</mdElement>
									</mdOwnedViews>
									<roleNameID xmi:idref='_15_0_6910223_1215466229140_12545_9092'/>
									<roleMultiplicityID xmi:idref='_15_0_6910223_1215466229140_572818_9168'/>
									<roleConstraintsID xmi:idref='_15_0_6910223_1215466229140_76459_9163'/>
									<roleStereotypeID xmi:idref='_15_0_6910223_1215466229140_441126_9104'/>
									<roleTaggedValuesID xmi:idref='_15_0_6910223_1215466229140_730187_9172'/>
									<rolePropertyStringID xmi:idref='_15_0_6910223_1215466229140_884961_9108'/>
								</mdElement>
							</mdOwnedViews>
							<linkConstraintID xmi:idref='_15_0_6910223_1215466229140_752777_9061'/>
							<linkStereotypeID xmi:idref='_15_0_6910223_1215466229140_108872_9062'/>
							<linkTaggedValuesID xmi:idref='_15_0_6910223_1215466229140_238910_9063'/>
							<linkConveyedAID xmi:idref='_15_0_6910223_1215466229250_910416_9273'/>
							<linkConveyedBID xmi:idref='_15_0_6910223_1215466229250_944048_9275'/>
							<associationFirstEndID xmi:idref='_15_0_6910223_1215466229140_802350_9081'/>
							<associationSecondEndID xmi:idref='_15_0_6910223_1215466229140_786535_9082'/>
						</mdElement>
						<mdElement elementClass='Association' xmi:id='_15_0_6910223_1215466229140_901601_9046'>
							<elementID xmi:idref='_15_1_c100302_1210041963500_487825_7423'/>
							<properties>
								<mdElement elementClass='FontProperty'>
									<propertyID>FONT</propertyID>
									<propertyDescriptionID>FONT_DESCRIPTION</propertyDescriptionID>
									<fontName>SansSerif</fontName>
									<size xmi:value='12'/>
									<style xmi:value='1'/>
								</mdElement>
							</properties>
							<linkFirstEndID xmi:idref='_15_0_6910223_1215466229140_450772_9033'/>
							<linkSecondEndID xmi:idref='_15_0_6910223_1215466229140_633846_9038'/>
							<geometry>448, 257; 357, 194; </geometry>
							<linkNameID xmi:idref='_15_0_6910223_1215466229140_147010_9041'/>
							<nameVisible xmi:value='true'/>
							<mdOwnedViews>
								<mdElement elementClass='AssociationTextBox' xmi:id='_15_0_6910223_1215466229140_147010_9041'>
									<geometry>406, 343, 76, 15</geometry>
									<text>OpticalFilters</text>
									<reverseIcon xmi:value='true'/>
								</mdElement>
								<mdElement elementClass='TextBoxWithIcon' xmi:id='_15_0_6910223_1215466229140_434331_9065'>
									<editable xmi:value='false'/>
									<visible xmi:value='false'/>
									<geometry>389, 240, 26, 13</geometry>
								</mdElement>
								<mdElement elementClass='TextBox' xmi:id='_15_0_6910223_1215466229140_525008_9066'>
									<editable xmi:value='false'/>
									<visible xmi:value='false'/>
									<geometry>392, 269, 30, 15</geometry>
								</mdElement>
								<mdElement elementClass='TextBox' xmi:id='_15_0_6910223_1215466229140_127736_9064'>
									<editable xmi:value='false'/>
									<visible xmi:value='false'/>
									<geometry>387, 195, 30, 15</geometry>
								</mdElement>
								<mdElement elementClass='TextBox' xmi:id='_15_0_6910223_1215466229250_573525_9301'>
									<editable xmi:value='false'/>
									<visible xmi:value='false'/>
									<geometry>414, 226, 30, 15</geometry>
								</mdElement>
								<mdElement elementClass='TextBox' xmi:id='_15_0_6910223_1215466229250_812690_9303'>
									<editable xmi:value='false'/>
									<visible xmi:value='false'/>
									<geometry>360, 188, 30, 15</geometry>
								</mdElement>
								<mdElement elementClass='Role' xmi:id='_15_0_6910223_1215466229140_33706_9083'>
									<elementID xmi:idref='_15_1_c100302_1210041963515_47300_7425'/>
									<properties>
										<mdElement elementClass='ChoiceProperty'>
											<propertyID>STEREOTYPES_DISPLAY_MODE</propertyID>
											<propertyDescriptionID>STEREOTYPES_DISPLAY_MODE_DESCRIPTION</propertyDescriptionID>
											<value>STEREOTYPE_DISPLAY_MODE_DO_NOT_DISPLAY_STEREOTYPES</value>
											<choice xmi:value='STEREOTYPE_DISPLAY_MODE_TEXT_AND_ICON^STEREOTYPE_DISPLAY_MODE_TEXT^STEREOTYPE_DISPLAY_MODE_ICON^STEREOTYPE_DISPLAY_MODE_DO_NOT_DISPLAY_STEREOTYPES'/>
											<index xmi:value='3'/>
										</mdElement>
									</properties>
									<geometry>443, 247, 10, 10</geometry>
									<mdOwnedViews>
										<mdElement elementClass='TextBox' xmi:id='_15_0_6910223_1215466229140_982425_9058'>
											<geometry>448, 238, 30, 15</geometry>
											<text>0..*</text>
										</mdElement>
										<mdElement elementClass='TextBox' xmi:id='_15_0_6910223_1215466229140_942993_9106'>
											<visible xmi:value='false'/>
											<geometry>443, 247, 30, 15</geometry>
										</mdElement>
										<mdElement elementClass='TextBox' xmi:id='_15_0_6910223_1215466229140_849947_9052'>
											<visible xmi:value='false'/>
											<geometry>370, 236, 78, 15</geometry>
											<text>+opticalFilters</text>
										</mdElement>
										<mdElement elementClass='TextBoxWithIcon' xmi:id='_15_0_6910223_1215466229140_986273_9135'>
											<editable xmi:value='false'/>
											<visible xmi:value='false'/>
											<geometry>323, 254, 22, 11</geometry>
										</mdElement>
										<mdElement elementClass='TextBox' xmi:id='_15_0_6910223_1215466229140_69910_9113'>
											<visible xmi:value='false'/>
											<geometry>443, 247, 30, 15</geometry>
										</mdElement>
										<mdElement elementClass='TextBox' xmi:id='_15_0_6910223_1215466229140_691094_9109'>
											<editable xmi:value='false'/>
											<visible xmi:value='false'/>
											<geometry>443, 247, 30, 15</geometry>
										</mdElement>
									</mdOwnedViews>
									<roleNameID xmi:idref='_15_0_6910223_1215466229140_849947_9052'/>
									<roleMultiplicityID xmi:idref='_15_0_6910223_1215466229140_982425_9058'/>
									<roleConstraintsID xmi:idref='_15_0_6910223_1215466229140_942993_9106'/>
									<roleStereotypeID xmi:idref='_15_0_6910223_1215466229140_986273_9135'/>
									<roleTaggedValuesID xmi:idref='_15_0_6910223_1215466229140_69910_9113'/>
									<rolePropertyStringID xmi:idref='_15_0_6910223_1215466229140_691094_9109'/>
								</mdElement>
								<mdElement elementClass='Role' xmi:id='_15_0_6910223_1215466229140_676690_9084'>
									<elementID xmi:idref='_15_1_c100302_1210041963515_394221_7424'/>
									<properties>
										<mdElement elementClass='FontProperty'>
											<propertyID>FONT</propertyID>
											<propertyDescriptionID>FONT_DESCRIPTION</propertyDescriptionID>
											<fontName>SansSerif</fontName>
											<size xmi:value='10'/>
											<style xmi:value='0'/>
										</mdElement>
										<mdElement elementClass='BooleanProperty'>
											<propertyID>SHOW_ROLE_NAME</propertyID>
											<propertyDescriptionID>SHOW_ROLE_NAME_DESCRIPTION</propertyDescriptionID>
											<value xmi:value='true'/>
										</mdElement>
									</properties>
									<geometry>352, 194, 10, 10</geometry>
									<mdOwnedViews>
										<mdElement elementClass='TextBox' xmi:id='_15_0_6910223_1215466229140_966916_9091'>
											<visible xmi:value='false'/>
											<geometry>352, 194, 24, 12</geometry>
										</mdElement>
										<mdElement elementClass='TextBox' xmi:id='_15_0_6910223_1215466229140_487241_9166'>
											<visible xmi:value='false'/>
											<geometry>352, 194, 24, 12</geometry>
										</mdElement>
										<mdElement elementClass='TextBox' xmi:id='_15_0_6910223_1215466229140_519626_9136'>
											<visible xmi:value='false'/>
											<geometry>352, 194, 24, 12</geometry>
										</mdElement>
										<mdElement elementClass='TextBoxWithIcon' xmi:id='_15_0_6910223_1215466229140_892475_9173'>
											<editable xmi:value='false'/>
											<visible xmi:value='false'/>
											<geometry>354, 210, 22, 11</geometry>
										</mdElement>
										<mdElement elementClass='TextBox' xmi:id='_15_0_6910223_1215466229140_369934_9145'>
											<visible xmi:value='false'/>
											<geometry>352, 194, 24, 12</geometry>
										</mdElement>
										<mdElement elementClass='TextBox' xmi:id='_15_0_6910223_1215466229140_763155_9133'>
											<editable xmi:value='false'/>
											<visible xmi:value='false'/>
											<geometry>352, 194, 24, 12</geometry>
										</mdElement>
									</mdOwnedViews>
									<roleNameID xmi:idref='_15_0_6910223_1215466229140_519626_9136'/>
									<roleMultiplicityID xmi:idref='_15_0_6910223_1215466229140_966916_9091'/>
									<roleConstraintsID xmi:idref='_15_0_6910223_1215466229140_487241_9166'/>
									<roleStereotypeID xmi:idref='_15_0_6910223_1215466229140_892475_9173'/>
									<roleTaggedValuesID xmi:idref='_15_0_6910223_1215466229140_369934_9145'/>
									<rolePropertyStringID xmi:idref='_15_0_6910223_1215466229140_763155_9133'/>
								</mdElement>
							</mdOwnedViews>
							<linkConstraintID xmi:idref='_15_0_6910223_1215466229140_127736_9064'/>
							<linkStereotypeID xmi:idref='_15_0_6910223_1215466229140_434331_9065'/>
							<linkTaggedValuesID xmi:idref='_15_0_6910223_1215466229140_525008_9066'/>
							<linkConveyedAID xmi:idref='_15_0_6910223_1215466229250_573525_9301'/>
							<linkConveyedBID xmi:idref='_15_0_6910223_1215466229250_812690_9303'/>
							<associationFirstEndID xmi:idref='_15_0_6910223_1215466229140_33706_9083'/>
							<associationSecondEndID xmi:idref='_15_0_6910223_1215466229140_676690_9084'/>
						</mdElement>
						<mdElement elementClass='Association' xmi:id='_15_0_6910223_1215466229140_332429_9047'>
							<elementID xmi:idref='_15_1_c100302_1210041960312_630445_7417'/>
							<properties>
								<mdElement elementClass='FontProperty'>
									<propertyID>FONT</propertyID>
									<propertyDescriptionID>FONT_DESCRIPTION</propertyDescriptionID>
									<fontName>SansSerif</fontName>
									<size xmi:value='12'/>
									<style xmi:value='1'/>
								</mdElement>
							</properties>
							<linkFirstEndID xmi:idref='_15_0_6910223_1215466229140_392920_9037'/>
							<linkSecondEndID xmi:idref='_15_0_6910223_1215466229140_633846_9038'/>
							<geometry>104, 258; 242, 194; </geometry>
							<linkNameID xmi:idref='_15_0_6910223_1215466229140_77243_9043'/>
							<nameVisible xmi:value='true'/>
							<mdOwnedViews>
								<mdElement elementClass='AssociationTextBox' xmi:id='_15_0_6910223_1215466229140_77243_9043'>
									<geometry>64, 231, 77, 15</geometry>
									<text>LightSources</text>
									<reverseIcon xmi:value='true'/>
								</mdElement>
								<mdElement elementClass='TextBoxWithIcon' xmi:id='_15_0_6910223_1215466229140_452852_9068'>
									<editable xmi:value='false'/>
									<visible xmi:value='false'/>
									<geometry>160, 241, 26, 13</geometry>
								</mdElement>
								<mdElement elementClass='TextBox' xmi:id='_15_0_6910223_1215466229140_409258_9069'>
									<editable xmi:value='false'/>
									<visible xmi:value='false'/>
									<geometry>168, 217, 30, 15</geometry>
								</mdElement>
								<mdElement elementClass='TextBox' xmi:id='_15_0_6910223_1215466229140_317894_9067'>
									<editable xmi:value='false'/>
									<visible xmi:value='false'/>
									<geometry>158, 196, 30, 15</geometry>
								</mdElement>
								<mdElement elementClass='TextBox' xmi:id='_15_0_6910223_1215466229250_468252_9329'>
									<editable xmi:value='false'/>
									<visible xmi:value='false'/>
									<geometry>116, 227, 30, 15</geometry>
								</mdElement>
								<mdElement elementClass='TextBox' xmi:id='_15_0_6910223_1215466229250_124323_9331'>
									<editable xmi:value='false'/>
									<visible xmi:value='false'/>
									<geometry>199, 188, 30, 15</geometry>
								</mdElement>
								<mdElement elementClass='Role' xmi:id='_15_0_6910223_1215466229140_963266_9085'>
									<elementID xmi:idref='_15_1_c100302_1210041960312_936293_7419'/>
									<properties>
										<mdElement elementClass='ChoiceProperty'>
											<propertyID>STEREOTYPES_DISPLAY_MODE</propertyID>
											<propertyDescriptionID>STEREOTYPES_DISPLAY_MODE_DESCRIPTION</propertyDescriptionID>
											<value>STEREOTYPE_DISPLAY_MODE_DO_NOT_DISPLAY_STEREOTYPES</value>
											<choice xmi:value='STEREOTYPE_DISPLAY_MODE_TEXT_AND_ICON^STEREOTYPE_DISPLAY_MODE_TEXT^STEREOTYPE_DISPLAY_MODE_ICON^STEREOTYPE_DISPLAY_MODE_DO_NOT_DISPLAY_STEREOTYPES'/>
											<index xmi:value='3'/>
										</mdElement>
									</properties>
									<geometry>104, 253, 10, 10</geometry>
									<mdOwnedViews>
										<mdElement elementClass='TextBox' xmi:id='_15_0_6910223_1215466229140_788452_9057'>
											<geometry>112, 259, 30, 15</geometry>
											<text>0..*</text>
										</mdElement>
										<mdElement elementClass='TextBox' xmi:id='_15_0_6910223_1215466229140_567200_9147'>
											<visible xmi:value='false'/>
											<geometry>104, 253, 30, 15</geometry>
										</mdElement>
										<mdElement elementClass='TextBox' xmi:id='_15_0_6910223_1215466229140_366611_9054'>
											<visible xmi:value='false'/>
											<geometry>40, 244, 77, 15</geometry>
											<text>+lightSources</text>
										</mdElement>
										<mdElement elementClass='TextBoxWithIcon' xmi:id='_15_0_6910223_1215466229140_850349_9100'>
											<editable xmi:value='false'/>
											<visible xmi:value='false'/>
											<geometry>6, 278, 22, 11</geometry>
										</mdElement>
										<mdElement elementClass='TextBox' xmi:id='_15_0_6910223_1215466229140_252524_9098'>
											<visible xmi:value='false'/>
											<geometry>104, 253, 30, 15</geometry>
										</mdElement>
										<mdElement elementClass='TextBox' xmi:id='_15_0_6910223_1215466229140_203017_9111'>
											<editable xmi:value='false'/>
											<visible xmi:value='false'/>
											<geometry>104, 253, 30, 15</geometry>
										</mdElement>
									</mdOwnedViews>
									<roleNameID xmi:idref='_15_0_6910223_1215466229140_366611_9054'/>
									<roleMultiplicityID xmi:idref='_15_0_6910223_1215466229140_788452_9057'/>
									<roleConstraintsID xmi:idref='_15_0_6910223_1215466229140_567200_9147'/>
									<roleStereotypeID xmi:idref='_15_0_6910223_1215466229140_850349_9100'/>
									<roleTaggedValuesID xmi:idref='_15_0_6910223_1215466229140_252524_9098'/>
									<rolePropertyStringID xmi:idref='_15_0_6910223_1215466229140_203017_9111'/>
								</mdElement>
								<mdElement elementClass='Role' xmi:id='_15_0_6910223_1215466229140_418926_9086'>
									<elementID xmi:idref='_15_1_c100302_1210041960312_209768_7418'/>
									<properties>
										<mdElement elementClass='FontProperty'>
											<propertyID>FONT</propertyID>
											<propertyDescriptionID>FONT_DESCRIPTION</propertyDescriptionID>
											<fontName>SansSerif</fontName>
											<size xmi:value='10'/>
											<style xmi:value='0'/>
										</mdElement>
										<mdElement elementClass='BooleanProperty'>
											<propertyID>SHOW_ROLE_NAME</propertyID>
											<propertyDescriptionID>SHOW_ROLE_NAME_DESCRIPTION</propertyDescriptionID>
											<value xmi:value='true'/>
										</mdElement>
									</properties>
									<geometry>237, 194, 10, 10</geometry>
									<mdOwnedViews>
										<mdElement elementClass='TextBox' xmi:id='_15_0_6910223_1215466229140_613267_9127'>
											<visible xmi:value='false'/>
											<geometry>237, 194, 24, 12</geometry>
										</mdElement>
										<mdElement elementClass='TextBox' xmi:id='_15_0_6910223_1215466229140_305642_9146'>
											<visible xmi:value='false'/>
											<geometry>237, 194, 24, 12</geometry>
										</mdElement>
										<mdElement elementClass='TextBox' xmi:id='_15_0_6910223_1215466229140_18292_9167'>
											<visible xmi:value='false'/>
											<geometry>237, 194, 24, 12</geometry>
										</mdElement>
										<mdElement elementClass='TextBoxWithIcon' xmi:id='_15_0_6910223_1215466229140_666648_9179'>
											<editable xmi:value='false'/>
											<visible xmi:value='false'/>
											<geometry>239, 210, 22, 11</geometry>
										</mdElement>
										<mdElement elementClass='TextBox' xmi:id='_15_0_6910223_1215466229140_469649_9155'>
											<visible xmi:value='false'/>
											<geometry>237, 194, 24, 12</geometry>
										</mdElement>
										<mdElement elementClass='TextBox' xmi:id='_15_0_6910223_1215466229140_324558_9129'>
											<editable xmi:value='false'/>
											<visible xmi:value='false'/>
											<geometry>237, 194, 24, 12</geometry>
										</mdElement>
									</mdOwnedViews>
									<roleNameID xmi:idref='_15_0_6910223_1215466229140_18292_9167'/>
									<roleMultiplicityID xmi:idref='_15_0_6910223_1215466229140_613267_9127'/>
									<roleConstraintsID xmi:idref='_15_0_6910223_1215466229140_305642_9146'/>
									<roleStereotypeID xmi:idref='_15_0_6910223_1215466229140_666648_9179'/>
									<roleTaggedValuesID xmi:idref='_15_0_6910223_1215466229140_469649_9155'/>
									<rolePropertyStringID xmi:idref='_15_0_6910223_1215466229140_324558_9129'/>
								</mdElement>
							</mdOwnedViews>
							<linkConstraintID xmi:idref='_15_0_6910223_1215466229140_317894_9067'/>
							<linkStereotypeID xmi:idref='_15_0_6910223_1215466229140_452852_9068'/>
							<linkTaggedValuesID xmi:idref='_15_0_6910223_1215466229140_409258_9069'/>
							<linkConveyedAID xmi:idref='_15_0_6910223_1215466229250_468252_9329'/>
							<linkConveyedBID xmi:idref='_15_0_6910223_1215466229250_124323_9331'/>
							<associationFirstEndID xmi:idref='_15_0_6910223_1215466229140_963266_9085'/>
							<associationSecondEndID xmi:idref='_15_0_6910223_1215466229140_418926_9086'/>
						</mdElement>
						<mdElement elementClass='Association' xmi:id='_15_0_6910223_1215466229140_205187_9048'>
							<elementID xmi:idref='_15_1_c100302_1210037347703_50397_5243'/>
							<properties>
								<mdElement elementClass='FontProperty'>
									<propertyID>FONT</propertyID>
									<propertyDescriptionID>FONT_DESCRIPTION</propertyDescriptionID>
									<fontName>SansSerif</fontName>
									<size xmi:value='12'/>
									<style xmi:value='1'/>
								</mdElement>
							</properties>
							<linkFirstEndID xmi:idref='_15_0_6910223_1215466229140_332197_9035'/>
							<linkSecondEndID xmi:idref='_15_0_6910223_1215466229140_633846_9038'/>
							<geometry>84, 162; 231, 162; </geometry>
							<linkNameID xmi:idref='_15_0_6910223_1215466229140_853325_9044'/>
							<nameVisible xmi:value='true'/>
							<mdOwnedViews>
								<mdElement elementClass='AssociationTextBox' xmi:id='_15_0_6910223_1215466229140_853325_9044'>
									<geometry>130, 163, 48, 15</geometry>
									<text>FlowCell</text>
									<reverseIcon xmi:value='true'/>
								</mdElement>
								<mdElement elementClass='TextBoxWithIcon' xmi:id='_15_0_6910223_1215466229140_101067_9071'>
									<editable xmi:value='false'/>
									<visible xmi:value='false'/>
									<geometry>144, 177, 26, 13</geometry>
								</mdElement>
								<mdElement elementClass='TextBox' xmi:id='_15_0_6910223_1215466229140_188150_9072'>
									<editable xmi:value='false'/>
									<visible xmi:value='false'/>
									<geometry>71, 156, 30, 15</geometry>
								</mdElement>
								<mdElement elementClass='TextBox' xmi:id='_15_0_6910223_1215466229140_494618_9070'>
									<editable xmi:value='false'/>
									<visible xmi:value='false'/>
									<geometry>142, 132, 30, 15</geometry>
								</mdElement>
								<mdElement elementClass='TextBox' xmi:id='_15_0_6910223_1215466229250_376591_9357'>
									<editable xmi:value='false'/>
									<visible xmi:value='false'/>
									<geometry>98, 144, 30, 15</geometry>
								</mdElement>
								<mdElement elementClass='TextBox' xmi:id='_15_0_6910223_1215466229250_194191_9359'>
									<editable xmi:value='false'/>
									<visible xmi:value='false'/>
									<geometry>186, 144, 30, 15</geometry>
								</mdElement>
								<mdElement elementClass='Role' xmi:id='_15_0_6910223_1215466229140_847727_9087'>
									<elementID xmi:idref='_15_1_c100302_1210037347703_630136_5244'/>
									<geometry>84, 157, 10, 10</geometry>
									<mdOwnedViews>
										<mdElement elementClass='TextBox' xmi:id='_15_0_6910223_1215466229140_819254_9060'>
											<geometry>91, 144, 30, 15</geometry>
											<text>0..1</text>
										</mdElement>
										<mdElement elementClass='TextBox' xmi:id='_15_0_6910223_1215466229140_46096_9143'>
											<visible xmi:value='false'/>
											<geometry>84, 157, 30, 15</geometry>
										</mdElement>
										<mdElement elementClass='TextBox' xmi:id='_15_0_6910223_1215466229140_204119_9055'>
											<visible xmi:value='false'/>
											<geometry>45, 184, 52, 15</geometry>
											<text>+flowCell</text>
										</mdElement>
										<mdElement elementClass='TextBoxWithIcon' xmi:id='_15_0_6910223_1215466229140_685185_9180'>
											<editable xmi:value='false'/>
											<visible xmi:value='false'/>
											<geometry>84, 173, 22, 11</geometry>
										</mdElement>
										<mdElement elementClass='TextBox' xmi:id='_15_0_6910223_1215466229140_415581_9117'>
											<visible xmi:value='false'/>
											<geometry>84, 157, 30, 15</geometry>
										</mdElement>
										<mdElement elementClass='TextBox' xmi:id='_15_0_6910223_1215466229140_495046_9110'>
											<editable xmi:value='false'/>
											<visible xmi:value='false'/>
											<geometry>84, 157, 30, 15</geometry>
										</mdElement>
									</mdOwnedViews>
									<roleNameID xmi:idref='_15_0_6910223_1215466229140_204119_9055'/>
									<roleMultiplicityID xmi:idref='_15_0_6910223_1215466229140_819254_9060'/>
									<roleConstraintsID xmi:idref='_15_0_6910223_1215466229140_46096_9143'/>
									<roleStereotypeID xmi:idref='_15_0_6910223_1215466229140_685185_9180'/>
									<roleTaggedValuesID xmi:idref='_15_0_6910223_1215466229140_415581_9117'/>
									<rolePropertyStringID xmi:idref='_15_0_6910223_1215466229140_495046_9110'/>
								</mdElement>
								<mdElement elementClass='Role' xmi:id='_15_0_6910223_1215466229140_597383_9088'>
									<elementID xmi:idref='_15_1_c100302_1210037347703_298489_5245'/>
									<properties>
										<mdElement elementClass='FontProperty'>
											<propertyID>FONT</propertyID>
											<propertyDescriptionID>FONT_DESCRIPTION</propertyDescriptionID>
											<fontName>SansSerif</fontName>
											<size xmi:value='10'/>
											<style xmi:value='0'/>
										</mdElement>
										<mdElement elementClass='BooleanProperty'>
											<propertyID>SHOW_ROLE_NAME</propertyID>
											<propertyDescriptionID>SHOW_ROLE_NAME_DESCRIPTION</propertyDescriptionID>
											<value xmi:value='true'/>
										</mdElement>
									</properties>
									<geometry>221, 157, 10, 10</geometry>
									<mdOwnedViews>
										<mdElement elementClass='TextBox' xmi:id='_15_0_6910223_1215466229140_74226_9182'>
											<visible xmi:value='false'/>
											<geometry>221, 157, 24, 12</geometry>
										</mdElement>
										<mdElement elementClass='TextBox' xmi:id='_15_0_6910223_1215466229140_505350_9138'>
											<visible xmi:value='false'/>
											<geometry>221, 157, 24, 12</geometry>
										</mdElement>
										<mdElement elementClass='TextBox' xmi:id='_15_0_6910223_1215466229140_106530_9114'>
											<visible xmi:value='false'/>
											<geometry>221, 157, 24, 12</geometry>
										</mdElement>
										<mdElement elementClass='TextBoxWithIcon' xmi:id='_15_0_6910223_1215466229140_669379_9095'>
											<editable xmi:value='false'/>
											<visible xmi:value='false'/>
											<geometry>223, 173, 22, 11</geometry>
										</mdElement>
										<mdElement elementClass='TextBox' xmi:id='_15_0_6910223_1215466229140_735569_9152'>
											<visible xmi:value='false'/>
											<geometry>221, 157, 24, 12</geometry>
										</mdElement>
										<mdElement elementClass='TextBox' xmi:id='_15_0_6910223_1215466229140_786864_9094'>
											<editable xmi:value='false'/>
											<visible xmi:value='false'/>
											<geometry>221, 157, 24, 12</geometry>
										</mdElement>
									</mdOwnedViews>
									<roleNameID xmi:idref='_15_0_6910223_1215466229140_106530_9114'/>
									<roleMultiplicityID xmi:idref='_15_0_6910223_1215466229140_74226_9182'/>
									<roleConstraintsID xmi:idref='_15_0_6910223_1215466229140_505350_9138'/>
									<roleStereotypeID xmi:idref='_15_0_6910223_1215466229140_669379_9095'/>
									<roleTaggedValuesID xmi:idref='_15_0_6910223_1215466229140_735569_9152'/>
									<rolePropertyStringID xmi:idref='_15_0_6910223_1215466229140_786864_9094'/>
								</mdElement>
							</mdOwnedViews>
							<linkConstraintID xmi:idref='_15_0_6910223_1215466229140_494618_9070'/>
							<linkStereotypeID xmi:idref='_15_0_6910223_1215466229140_101067_9071'/>
							<linkTaggedValuesID xmi:idref='_15_0_6910223_1215466229140_188150_9072'/>
							<linkConveyedAID xmi:idref='_15_0_6910223_1215466229250_376591_9357'/>
							<linkConveyedBID xmi:idref='_15_0_6910223_1215466229250_194191_9359'/>
							<associationFirstEndID xmi:idref='_15_0_6910223_1215466229140_847727_9087'/>
							<associationSecondEndID xmi:idref='_15_0_6910223_1215466229140_597383_9088'/>
						</mdElement>
						<mdElement elementClass='Association' xmi:id='_15_0_6910223_1215466229140_453161_9049'>
							<elementID xmi:idref='_15_1_c100302_1210038174375_24519_5687'/>
							<properties>
								<mdElement elementClass='FontProperty'>
									<propertyID>FONT</propertyID>
									<propertyDescriptionID>FONT_DESCRIPTION</propertyDescriptionID>
									<fontName>SansSerif</fontName>
									<size xmi:value='12'/>
									<style xmi:value='1'/>
								</mdElement>
							</properties>
							<linkFirstEndID xmi:idref='_15_0_6910223_1215466229140_42464_9034'/>
							<linkSecondEndID xmi:idref='_15_0_6910223_1215466229140_633846_9038'/>
							<geometry>311, 376; 311, 194; </geometry>
							<linkNameID xmi:idref='_15_0_6910223_1215466229140_750379_9042'/>
							<nameVisible xmi:value='true'/>
							<mdOwnedViews>
								<mdElement elementClass='AssociationTextBox' xmi:id='_15_0_6910223_1215466229140_750379_9042'>
									<geometry>315, 285, 74, 15</geometry>
									<text>OpticalPaths</text>
									<reverseIcon xmi:value='true'/>
								</mdElement>
								<mdElement elementClass='TextBoxWithIcon' xmi:id='_15_0_6910223_1215466229140_791564_9074'>
									<editable xmi:value='false'/>
									<visible xmi:value='false'/>
									<geometry>298, 300, 26, 13</geometry>
								</mdElement>
								<mdElement elementClass='TextBox' xmi:id='_15_0_6910223_1215466229140_663798_9075'>
									<editable xmi:value='false'/>
									<visible xmi:value='false'/>
									<geometry>298, 349, 30, 15</geometry>
								</mdElement>
								<mdElement elementClass='TextBox' xmi:id='_15_0_6910223_1215466229140_957932_9073'>
									<editable xmi:value='false'/>
									<visible xmi:value='false'/>
									<geometry>296, 255, 30, 15</geometry>
								</mdElement>
								<mdElement elementClass='TextBox' xmi:id='_15_0_6910223_1215466229250_484115_9385'>
									<editable xmi:value='false'/>
									<visible xmi:value='false'/>
									<geometry>296, 321, 30, 15</geometry>
								</mdElement>
								<mdElement elementClass='TextBox' xmi:id='_15_0_6910223_1215466229250_831125_9387'>
									<editable xmi:value='false'/>
									<visible xmi:value='false'/>
									<geometry>296, 212, 30, 15</geometry>
								</mdElement>
								<mdElement elementClass='Role' xmi:id='_15_0_6910223_1215466229140_125757_9089'>
									<elementID xmi:idref='_15_1_c100302_1210038174375_828230_5688'/>
									<geometry>306, 366, 10, 10</geometry>
									<mdOwnedViews>
										<mdElement elementClass='TextBox' xmi:id='_15_0_6910223_1215466229140_51996_9059'>
											<geometry>318, 355, 30, 15</geometry>
											<text>0..*</text>
										</mdElement>
										<mdElement elementClass='TextBox' xmi:id='_15_0_6910223_1215466229140_385098_9151'>
											<visible xmi:value='false'/>
											<geometry>306, 366, 30, 15</geometry>
										</mdElement>
										<mdElement elementClass='TextBox' xmi:id='_15_0_6910223_1215466229140_118568_9053'>
											<visible xmi:value='false'/>
											<geometry>313, 341, 76, 15</geometry>
											<text>+opticalPaths</text>
										</mdElement>
										<mdElement elementClass='TextBoxWithIcon' xmi:id='_15_0_6910223_1215466229140_434275_9178'>
											<editable xmi:value='false'/>
											<visible xmi:value='false'/>
											<geometry>306, 366, 22, 11</geometry>
										</mdElement>
										<mdElement elementClass='TextBox' xmi:id='_15_0_6910223_1215466229140_928042_9132'>
											<visible xmi:value='false'/>
											<geometry>306, 366, 30, 15</geometry>
										</mdElement>
										<mdElement elementClass='TextBox' xmi:id='_15_0_6910223_1215466229140_163941_9107'>
											<editable xmi:value='false'/>
											<visible xmi:value='false'/>
											<geometry>306, 366, 30, 15</geometry>
										</mdElement>
									</mdOwnedViews>
									<roleNameID xmi:idref='_15_0_6910223_1215466229140_118568_9053'/>
									<roleMultiplicityID xmi:idref='_15_0_6910223_1215466229140_51996_9059'/>
									<roleConstraintsID xmi:idref='_15_0_6910223_1215466229140_385098_9151'/>
									<roleStereotypeID xmi:idref='_15_0_6910223_1215466229140_434275_9178'/>
									<roleTaggedValuesID xmi:idref='_15_0_6910223_1215466229140_928042_9132'/>
									<rolePropertyStringID xmi:idref='_15_0_6910223_1215466229140_163941_9107'/>
								</mdElement>
								<mdElement elementClass='Role' xmi:id='_15_0_6910223_1215466229140_915538_9090'>
									<elementID xmi:idref='_15_1_c100302_1210038174375_531587_5689'/>
									<properties>
										<mdElement elementClass='FontProperty'>
											<propertyID>FONT</propertyID>
											<propertyDescriptionID>FONT_DESCRIPTION</propertyDescriptionID>
											<fontName>SansSerif</fontName>
											<size xmi:value='10'/>
											<style xmi:value='0'/>
										</mdElement>
										<mdElement elementClass='BooleanProperty'>
											<propertyID>SHOW_ROLE_NAME</propertyID>
											<propertyDescriptionID>SHOW_ROLE_NAME_DESCRIPTION</propertyDescriptionID>
											<value xmi:value='true'/>
										</mdElement>
									</properties>
									<geometry>306, 194, 10, 10</geometry>
									<mdOwnedViews>
										<mdElement elementClass='TextBox' xmi:id='_15_0_6910223_1215466229140_593912_9170'>
											<visible xmi:value='false'/>
											<geometry>306, 194, 24, 12</geometry>
										</mdElement>
										<mdElement elementClass='TextBox' xmi:id='_15_0_6910223_1215466229140_646595_9103'>
											<visible xmi:value='false'/>
											<geometry>306, 194, 24, 12</geometry>
										</mdElement>
										<mdElement elementClass='TextBox' xmi:id='_15_0_6910223_1215466229140_19689_9102'>
											<visible xmi:value='false'/>
											<geometry>306, 194, 24, 12</geometry>
										</mdElement>
										<mdElement elementClass='TextBoxWithIcon' xmi:id='_15_0_6910223_1215466229140_603540_9154'>
											<editable xmi:value='false'/>
											<visible xmi:value='false'/>
											<geometry>308, 210, 22, 11</geometry>
										</mdElement>
										<mdElement elementClass='TextBox' xmi:id='_15_0_6910223_1215466229140_571683_9165'>
											<visible xmi:value='false'/>
											<geometry>306, 194, 24, 12</geometry>
										</mdElement>
										<mdElement elementClass='TextBox' xmi:id='_15_0_6910223_1215466229140_157605_9158'>
											<editable xmi:value='false'/>
											<visible xmi:value='false'/>
											<geometry>306, 194, 24, 12</geometry>
										</mdElement>
									</mdOwnedViews>
									<roleNameID xmi:idref='_15_0_6910223_1215466229140_19689_9102'/>
									<roleMultiplicityID xmi:idref='_15_0_6910223_1215466229140_593912_9170'/>
									<roleConstraintsID xmi:idref='_15_0_6910223_1215466229140_646595_9103'/>
									<roleStereotypeID xmi:idref='_15_0_6910223_1215466229140_603540_9154'/>
									<roleTaggedValuesID xmi:idref='_15_0_6910223_1215466229140_571683_9165'/>
									<rolePropertyStringID xmi:idref='_15_0_6910223_1215466229140_157605_9158'/>
								</mdElement>
							</mdOwnedViews>
							<linkConstraintID xmi:idref='_15_0_6910223_1215466229140_957932_9073'/>
							<linkStereotypeID xmi:idref='_15_0_6910223_1215466229140_791564_9074'/>
							<linkTaggedValuesID xmi:idref='_15_0_6910223_1215466229140_663798_9075'/>
							<linkConveyedAID xmi:idref='_15_0_6910223_1215466229250_484115_9385'/>
							<linkConveyedBID xmi:idref='_15_0_6910223_1215466229250_831125_9387'/>
							<associationFirstEndID xmi:idref='_15_0_6910223_1215466229140_125757_9089'/>
							<associationSecondEndID xmi:idref='_15_0_6910223_1215466229140_915538_9090'/>
						</mdElement>
						<mdElement elementClass='Generalization' xmi:id='_15_0_6910223_1215466229140_316150_9050'>
							<elementID xmi:idref='_15_0_f670367_1201817868304_443678_10921'/>
							<properties>
								<mdElement elementClass='ChoiceProperty'>
									<propertyID>LINK_LINE_STYLE</propertyID>
									<propertyDescriptionID>LINK_LINE_STYLE_DESCRIPTION</propertyDescriptionID>
									<value>RECTILINEAR</value>
									<choice xmi:value='RECTILINEAR^OBLIQUE^BEZIER'/>
									<index xmi:value='0'/>
								</mdElement>
							</properties>
							<linkFirstEndID xmi:idref='_15_0_6910223_1215466229140_246957_9039'/>
							<linkSecondEndID xmi:idref='_15_0_6910223_1215466229140_633846_9038'/>
							<geometry>242, 77; 242, 131; </geometry>
							<linkNameID xmi:idref='_15_0_6910223_1215466229140_229687_9076'/>
							<nameVisible xmi:value='false'/>
							<mdOwnedViews>
								<mdElement elementClass='TextBox' xmi:id='_15_0_6910223_1215466229140_229687_9076'>
									<visible xmi:value='false'/>
									<geometry>229, 91, 26, 13</geometry>
								</mdElement>
								<mdElement elementClass='TextBoxWithIcon' xmi:id='_15_0_6910223_1215466229140_614594_9078'>
									<editable xmi:value='false'/>
									<visible xmi:value='false'/>
									<geometry>229, 117, 26, 13</geometry>
								</mdElement>
								<mdElement elementClass='TextBox' xmi:id='_15_0_6910223_1215466229140_746009_9079'>
									<editable xmi:value='false'/>
									<visible xmi:value='false'/>
									<geometry>244, 87, 26, 13</geometry>
								</mdElement>
								<mdElement elementClass='TextBox' xmi:id='_15_0_6910223_1215466229140_418797_9077'>
									<editable xmi:value='false'/>
									<visible xmi:value='false'/>
									<geometry>229, 91, 26, 13</geometry>
								</mdElement>
								<mdElement elementClass='TextBox' xmi:id='_15_0_6910223_1215466229250_603074_9412'>
									<editable xmi:value='false'/>
									<visible xmi:value='false'/>
									<geometry>229, 71, 26, 13</geometry>
								</mdElement>
								<mdElement elementClass='TextBox' xmi:id='_15_0_6910223_1215466229250_938941_9414'>
									<editable xmi:value='false'/>
									<visible xmi:value='false'/>
									<geometry>229, 104, 26, 13</geometry>
								</mdElement>
								<mdElement elementClass='GeneralizationSet' xmi:id='_15_0_6910223_1215466229140_404985_9080'>
									<properties>
										<mdElement elementClass='BooleanProperty'>
											<propertyID>AUTOSIZE</propertyID>
											<propertyDescriptionID>AUTOSIZE_DESCRIPTION</propertyDescriptionID>
											<value xmi:value='true'/>
										</mdElement>
									</properties>
									<visible xmi:value='false'/>
									<geometry>240, 90, 13, 22</geometry>
								</mdElement>
							</mdOwnedViews>
							<linkConstraintID xmi:idref='_15_0_6910223_1215466229140_418797_9077'/>
							<linkStereotypeID xmi:idref='_15_0_6910223_1215466229140_614594_9078'/>
							<linkTaggedValuesID xmi:idref='_15_0_6910223_1215466229140_746009_9079'/>
							<linkConveyedAID xmi:idref='_15_0_6910223_1215466229250_603074_9412'/>
							<linkConveyedBID xmi:idref='_15_0_6910223_1215466229250_938941_9414'/>
							<linkGeneralizationSetID xmi:idref='_15_0_6910223_1215466229140_404985_9080'/>
						</mdElement>
						<mdElement elementClass='Association' xmi:id='_15_0_6910223_1215466442375_746999_10568'>
							<elementID xmi:idref='_15_0_6910223_1215466945359_590694_12833'/>
							<properties>
								<mdElement elementClass='FontProperty'>
									<propertyID>FONT</propertyID>
									<propertyDescriptionID>FONT_DESCRIPTION</propertyDescriptionID>
									<fontName>SansSerif</fontName>
									<size xmi:value='12'/>
									<style xmi:value='1'/>
								</mdElement>
							</properties>
							<linkFirstEndID xmi:idref='_15_0_6910223_1215466229140_450772_9033'/>
							<linkSecondEndID xmi:idref='_15_0_6910223_1215466229140_42464_9034'/>
							<geometry>444, 313; 345, 376; </geometry>
							<linkNameID xmi:idref='_15_0_6910223_1215466442375_196493_10571'/>
							<nameVisible xmi:value='true'/>
							<mdOwnedViews>
								<mdElement elementClass='AssociationTextBox' xmi:id='_15_0_6910223_1215466442375_196493_10571'>
									<geometry>413, 217, 76, 15</geometry>
									<text>OpticalFilters</text>
									<reverseIcon xmi:value='true'/>
								</mdElement>
								<mdElement elementClass='TextBoxWithIcon' xmi:id='_15_0_6910223_1215466442375_177473_10595'>
									<editable xmi:value='false'/>
									<visible xmi:value='false'/>
									<geometry>381, 359, 26, 13</geometry>
								</mdElement>
								<mdElement elementClass='TextBox' xmi:id='_15_0_6910223_1215466442375_901142_10596'>
									<editable xmi:value='false'/>
									<visible xmi:value='false'/>
									<geometry>426, 299, 30, 15</geometry>
								</mdElement>
								<mdElement elementClass='TextBox' xmi:id='_15_0_6910223_1215466442375_773964_10594'>
									<editable xmi:value='false'/>
									<visible xmi:value='false'/>
									<geometry>379, 314, 30, 15</geometry>
								</mdElement>
								<mdElement elementClass='TextBox' xmi:id='_15_0_6910223_1215466442390_326979_10749'>
									<editable xmi:value='false'/>
									<visible xmi:value='false'/>
									<geometry>409, 307, 30, 15</geometry>
								</mdElement>
								<mdElement elementClass='TextBox' xmi:id='_15_0_6910223_1215466442390_917412_10751'>
									<editable xmi:value='false'/>
									<visible xmi:value='false'/>
									<geometry>349, 345, 30, 15</geometry>
								</mdElement>
								<mdElement elementClass='Role' xmi:id='_15_0_6910223_1215466442375_680083_10606'>
									<elementID xmi:idref='_15_0_6910223_1215466945359_316436_12835'/>
									<geometry>439, 313, 10, 10</geometry>
									<mdOwnedViews>
										<mdElement elementClass='TextBox' xmi:id='_15_0_6910223_1215466442375_815868_10570'>
											<geometry>448, 315, 30, 15</geometry>
											<text>0..*</text>
										</mdElement>
										<mdElement elementClass='TextBox' xmi:id='_15_0_6910223_1215466442375_589113_10662'>
											<visible xmi:value='false'/>
											<geometry>439, 313, 30, 15</geometry>
										</mdElement>
										<mdElement elementClass='TextBox' xmi:id='_15_0_6910223_1215466442375_350849_10569'>
											<visible xmi:value='false'/>
											<geometry>384, 320, 71, 15</geometry>
											<text>+opticalFilter</text>
										</mdElement>
										<mdElement elementClass='TextBoxWithIcon' xmi:id='_15_0_6910223_1215466442375_884721_10642'>
											<editable xmi:value='false'/>
											<visible xmi:value='false'/>
											<geometry>439, 329, 22, 11</geometry>
										</mdElement>
										<mdElement elementClass='TextBox' xmi:id='_15_0_6910223_1215466442375_938208_10679'>
											<visible xmi:value='false'/>
											<geometry>439, 313, 30, 15</geometry>
										</mdElement>
										<mdElement elementClass='TextBox' xmi:id='_15_0_6910223_1215466442375_68259_10680'>
											<editable xmi:value='false'/>
											<visible xmi:value='false'/>
											<geometry>439, 313, 30, 15</geometry>
										</mdElement>
									</mdOwnedViews>
									<roleNameID xmi:idref='_15_0_6910223_1215466442375_350849_10569'/>
									<roleMultiplicityID xmi:idref='_15_0_6910223_1215466442375_815868_10570'/>
									<roleConstraintsID xmi:idref='_15_0_6910223_1215466442375_589113_10662'/>
									<roleStereotypeID xmi:idref='_15_0_6910223_1215466442375_884721_10642'/>
									<roleTaggedValuesID xmi:idref='_15_0_6910223_1215466442375_938208_10679'/>
									<rolePropertyStringID xmi:idref='_15_0_6910223_1215466442375_68259_10680'/>
								</mdElement>
								<mdElement elementClass='Role' xmi:id='_15_0_6910223_1215466442375_534958_10607'>
									<elementID xmi:idref='_15_0_6910223_1215466945359_389154_12834'/>
									<properties>
										<mdElement elementClass='FontProperty'>
											<propertyID>FONT</propertyID>
											<propertyDescriptionID>FONT_DESCRIPTION</propertyDescriptionID>
											<fontName>SansSerif</fontName>
											<size xmi:value='10'/>
											<style xmi:value='0'/>
										</mdElement>
										<mdElement elementClass='BooleanProperty'>
											<propertyID>SHOW_ROLE_NAME</propertyID>
											<propertyDescriptionID>SHOW_ROLE_NAME_DESCRIPTION</propertyDescriptionID>
											<value xmi:value='true'/>
										</mdElement>
									</properties>
									<geometry>340, 366, 10, 10</geometry>
									<mdOwnedViews>
										<mdElement elementClass='TextBox' xmi:id='_15_0_6910223_1215466442375_248295_10658'>
											<visible xmi:value='false'/>
											<geometry>340, 366, 24, 12</geometry>
										</mdElement>
										<mdElement elementClass='TextBox' xmi:id='_15_0_6910223_1215466442375_428477_10674'>
											<visible xmi:value='false'/>
											<geometry>340, 366, 24, 12</geometry>
										</mdElement>
										<mdElement elementClass='TextBox' xmi:id='_15_0_6910223_1215466442375_494779_10639'>
											<visible xmi:value='false'/>
											<geometry>340, 366, 24, 12</geometry>
										</mdElement>
										<mdElement elementClass='TextBoxWithIcon' xmi:id='_15_0_6910223_1215466442375_635687_10670'>
											<editable xmi:value='false'/>
											<visible xmi:value='false'/>
											<geometry>342, 382, 22, 11</geometry>
										</mdElement>
										<mdElement elementClass='TextBox' xmi:id='_15_0_6910223_1215466442375_265127_10637'>
											<visible xmi:value='false'/>
											<geometry>340, 366, 24, 12</geometry>
										</mdElement>
										<mdElement elementClass='TextBox' xmi:id='_15_0_6910223_1215466442375_117456_10615'>
											<editable xmi:value='false'/>
											<visible xmi:value='false'/>
											<geometry>340, 366, 24, 12</geometry>
										</mdElement>
									</mdOwnedViews>
									<roleNameID xmi:idref='_15_0_6910223_1215466442375_494779_10639'/>
									<roleMultiplicityID xmi:idref='_15_0_6910223_1215466442375_248295_10658'/>
									<roleConstraintsID xmi:idref='_15_0_6910223_1215466442375_428477_10674'/>
									<roleStereotypeID xmi:idref='_15_0_6910223_1215466442375_635687_10670'/>
									<roleTaggedValuesID xmi:idref='_15_0_6910223_1215466442375_265127_10637'/>
									<rolePropertyStringID xmi:idref='_15_0_6910223_1215466442375_117456_10615'/>
								</mdElement>
							</mdOwnedViews>
							<linkConstraintID xmi:idref='_15_0_6910223_1215466442375_773964_10594'/>
							<linkStereotypeID xmi:idref='_15_0_6910223_1215466442375_177473_10595'/>
							<linkTaggedValuesID xmi:idref='_15_0_6910223_1215466442375_901142_10596'/>
							<linkConveyedAID xmi:idref='_15_0_6910223_1215466442390_326979_10749'/>
							<linkConveyedBID xmi:idref='_15_0_6910223_1215466442390_917412_10751'/>
							<associationFirstEndID xmi:idref='_15_0_6910223_1215466442375_680083_10606'/>
							<associationSecondEndID xmi:idref='_15_0_6910223_1215466442375_534958_10607'/>
						</mdElement>
						<mdElement elementClass='Association' xmi:id='_15_0_6910223_1215466442375_930279_10572'>
							<elementID xmi:idref='_15_0_6910223_1215466949812_83855_12838'/>
							<properties>
								<mdElement elementClass='FontProperty'>
									<propertyID>FONT</propertyID>
									<propertyDescriptionID>FONT_DESCRIPTION</propertyDescriptionID>
									<fontName>SansSerif</fontName>
									<size xmi:value='12'/>
									<style xmi:value='1'/>
								</mdElement>
							</properties>
							<linkFirstEndID xmi:idref='_15_0_6910223_1215466229140_621805_9036'/>
							<linkSecondEndID xmi:idref='_15_0_6910223_1215466229140_42464_9034'/>
							<geometry>244, 310; 294, 376; </geometry>
							<linkNameID xmi:idref='_15_0_6910223_1215466442375_179400_10575'/>
							<nameVisible xmi:value='true'/>
							<mdOwnedViews>
								<mdElement elementClass='AssociationTextBox' xmi:id='_15_0_6910223_1215466442375_179400_10575'>
									<geometry>210, 328, 97, 15</geometry>
									<text>OpticalDetectors</text>
									<reverseIcon xmi:value='true'/>
								</mdElement>
								<mdElement elementClass='TextBoxWithIcon' xmi:id='_15_0_6910223_1215466442375_181929_10598'>
									<editable xmi:value='false'/>
									<visible xmi:value='false'/>
									<geometry>256, 358, 26, 13</geometry>
								</mdElement>
								<mdElement elementClass='TextBox' xmi:id='_15_0_6910223_1215466442375_155655_10599'>
									<editable xmi:value='false'/>
									<visible xmi:value='false'/>
									<geometry>241, 318, 30, 15</geometry>
								</mdElement>
								<mdElement elementClass='TextBox' xmi:id='_15_0_6910223_1215466442375_256498_10597'>
									<editable xmi:value='false'/>
									<visible xmi:value='false'/>
									<geometry>254, 313, 30, 15</geometry>
								</mdElement>
								<mdElement elementClass='TextBox' xmi:id='_15_0_6910223_1215466442390_16961_10777'>
									<editable xmi:value='false'/>
									<visible xmi:value='false'/>
									<geometry>239, 305, 30, 15</geometry>
								</mdElement>
								<mdElement elementClass='TextBox' xmi:id='_15_0_6910223_1215466442390_274634_10779'>
									<editable xmi:value='false'/>
									<visible xmi:value='false'/>
									<geometry>269, 344, 30, 15</geometry>
								</mdElement>
								<mdElement elementClass='Role' xmi:id='_15_0_6910223_1215466442375_426417_10608'>
									<elementID xmi:idref='_15_0_6910223_1215466949812_394377_12840'/>
									<geometry>239, 310, 10, 10</geometry>
									<mdOwnedViews>
										<mdElement elementClass='TextBox' xmi:id='_15_0_6910223_1215466442375_173670_10574'>
											<geometry>219, 313, 30, 15</geometry>
											<text>0..*</text>
										</mdElement>
										<mdElement elementClass='TextBox' xmi:id='_15_0_6910223_1215466442375_236141_10655'>
											<visible xmi:value='false'/>
											<geometry>239, 310, 30, 15</geometry>
										</mdElement>
										<mdElement elementClass='TextBox' xmi:id='_15_0_6910223_1215466442375_760032_10573'>
											<visible xmi:value='false'/>
											<geometry>254, 318, 90, 15</geometry>
											<text>+opticalDetector</text>
										</mdElement>
										<mdElement elementClass='TextBoxWithIcon' xmi:id='_15_0_6910223_1215466442375_880976_10648'>
											<editable xmi:value='false'/>
											<visible xmi:value='false'/>
											<geometry>239, 310, 22, 11</geometry>
										</mdElement>
										<mdElement elementClass='TextBox' xmi:id='_15_0_6910223_1215466442375_788716_10618'>
											<visible xmi:value='false'/>
											<geometry>239, 310, 30, 15</geometry>
										</mdElement>
										<mdElement elementClass='TextBox' xmi:id='_15_0_6910223_1215466442375_734009_10650'>
											<editable xmi:value='false'/>
											<visible xmi:value='false'/>
											<geometry>239, 310, 30, 15</geometry>
										</mdElement>
									</mdOwnedViews>
									<roleNameID xmi:idref='_15_0_6910223_1215466442375_760032_10573'/>
									<roleMultiplicityID xmi:idref='_15_0_6910223_1215466442375_173670_10574'/>
									<roleConstraintsID xmi:idref='_15_0_6910223_1215466442375_236141_10655'/>
									<roleStereotypeID xmi:idref='_15_0_6910223_1215466442375_880976_10648'/>
									<roleTaggedValuesID xmi:idref='_15_0_6910223_1215466442375_788716_10618'/>
									<rolePropertyStringID xmi:idref='_15_0_6910223_1215466442375_734009_10650'/>
								</mdElement>
								<mdElement elementClass='Role' xmi:id='_15_0_6910223_1215466442375_167428_10609'>
									<elementID xmi:idref='_15_0_6910223_1215466949812_956130_12839'/>
									<properties>
										<mdElement elementClass='FontProperty'>
											<propertyID>FONT</propertyID>
											<propertyDescriptionID>FONT_DESCRIPTION</propertyDescriptionID>
											<fontName>SansSerif</fontName>
											<size xmi:value='10'/>
											<style xmi:value='0'/>
										</mdElement>
										<mdElement elementClass='BooleanProperty'>
											<propertyID>SHOW_ROLE_NAME</propertyID>
											<propertyDescriptionID>SHOW_ROLE_NAME_DESCRIPTION</propertyDescriptionID>
											<value xmi:value='true'/>
										</mdElement>
									</properties>
									<geometry>289, 366, 10, 10</geometry>
									<mdOwnedViews>
										<mdElement elementClass='TextBox' xmi:id='_15_0_6910223_1215466442375_405970_10677'>
											<visible xmi:value='false'/>
											<geometry>289, 366, 24, 12</geometry>
										</mdElement>
										<mdElement elementClass='TextBox' xmi:id='_15_0_6910223_1215466442375_799840_10686'>
											<visible xmi:value='false'/>
											<geometry>289, 366, 24, 12</geometry>
										</mdElement>
										<mdElement elementClass='TextBox' xmi:id='_15_0_6910223_1215466442375_629681_10643'>
											<visible xmi:value='false'/>
											<geometry>289, 366, 24, 12</geometry>
										</mdElement>
										<mdElement elementClass='TextBoxWithIcon' xmi:id='_15_0_6910223_1215466442375_12904_10645'>
											<editable xmi:value='false'/>
											<visible xmi:value='false'/>
											<geometry>291, 382, 22, 11</geometry>
										</mdElement>
										<mdElement elementClass='TextBox' xmi:id='_15_0_6910223_1215466442375_38934_10629'>
											<visible xmi:value='false'/>
											<geometry>289, 366, 24, 12</geometry>
										</mdElement>
										<mdElement elementClass='TextBox' xmi:id='_15_0_6910223_1215466442375_951775_10622'>
											<editable xmi:value='false'/>
											<visible xmi:value='false'/>
											<geometry>289, 366, 24, 12</geometry>
										</mdElement>
									</mdOwnedViews>
									<roleNameID xmi:idref='_15_0_6910223_1215466442375_629681_10643'/>
									<roleMultiplicityID xmi:idref='_15_0_6910223_1215466442375_405970_10677'/>
									<roleConstraintsID xmi:idref='_15_0_6910223_1215466442375_799840_10686'/>
									<roleStereotypeID xmi:idref='_15_0_6910223_1215466442375_12904_10645'/>
									<roleTaggedValuesID xmi:idref='_15_0_6910223_1215466442375_38934_10629'/>
									<rolePropertyStringID xmi:idref='_15_0_6910223_1215466442375_951775_10622'/>
								</mdElement>
							</mdOwnedViews>
							<linkConstraintID xmi:idref='_15_0_6910223_1215466442375_256498_10597'/>
							<linkStereotypeID xmi:idref='_15_0_6910223_1215466442375_181929_10598'/>
							<linkTaggedValuesID xmi:idref='_15_0_6910223_1215466442375_155655_10599'/>
							<linkConveyedAID xmi:idref='_15_0_6910223_1215466442390_16961_10777'/>
							<linkConveyedBID xmi:idref='_15_0_6910223_1215466442390_274634_10779'/>
							<associationFirstEndID xmi:idref='_15_0_6910223_1215466442375_426417_10608'/>
							<associationSecondEndID xmi:idref='_15_0_6910223_1215466442375_167428_10609'/>
						</mdElement>
						<mdElement elementClass='Association' xmi:id='_15_0_6910223_1215466442375_132377_10576'>
							<elementID xmi:idref='_15_0_6910223_1215466955875_911466_12843'/>
							<properties>
								<mdElement elementClass='FontProperty'>
									<propertyID>FONT</propertyID>
									<propertyDescriptionID>FONT_DESCRIPTION</propertyDescriptionID>
									<fontName>SansSerif</fontName>
									<size xmi:value='12'/>
									<style xmi:value='1'/>
								</mdElement>
							</properties>
							<linkFirstEndID xmi:idref='_15_0_6910223_1215466229140_392920_9037'/>
							<linkSecondEndID xmi:idref='_15_0_6910223_1215466229140_42464_9034'/>
							<geometry>104, 300; 265, 376; </geometry>
							<linkNameID xmi:idref='_15_0_6910223_1215466442375_645057_10579'/>
							<nameVisible xmi:value='true'/>
							<mdOwnedViews>
								<mdElement elementClass='AssociationTextBox' xmi:id='_15_0_6910223_1215466442375_645057_10579'>
									<geometry>66, 315, 77, 15</geometry>
									<text>LightSources</text>
									<reverseIcon xmi:value='true'/>
								</mdElement>
								<mdElement elementClass='TextBoxWithIcon' xmi:id='_15_0_6910223_1215466442375_15206_10601'>
									<editable xmi:value='false'/>
									<visible xmi:value='false'/>
									<geometry>171, 353, 26, 13</geometry>
								</mdElement>
								<mdElement elementClass='TextBox' xmi:id='_15_0_6910223_1215466442375_917767_10602'>
									<editable xmi:value='false'/>
									<visible xmi:value='false'/>
									<geometry>134, 314, 30, 15</geometry>
								</mdElement>
								<mdElement elementClass='TextBox' xmi:id='_15_0_6910223_1215466442375_998994_10600'>
									<editable xmi:value='false'/>
									<visible xmi:value='false'/>
									<geometry>169, 308, 30, 15</geometry>
								</mdElement>
								<mdElement elementClass='TextBox' xmi:id='_15_0_6910223_1215466442390_292774_10805'>
									<editable xmi:value='false'/>
									<visible xmi:value='false'/>
									<geometry>121, 297, 30, 15</geometry>
								</mdElement>
								<mdElement elementClass='TextBox' xmi:id='_15_0_6910223_1215466442390_1344_10807'>
									<editable xmi:value='false'/>
									<visible xmi:value='false'/>
									<geometry>217, 342, 30, 15</geometry>
								</mdElement>
								<mdElement elementClass='Role' xmi:id='_15_0_6910223_1215466442375_795995_10610'>
									<elementID xmi:idref='_15_0_6910223_1215466955875_457750_12845'/>
									<geometry>104, 295, 10, 10</geometry>
									<mdOwnedViews>
										<mdElement elementClass='TextBox' xmi:id='_15_0_6910223_1215466442375_190780_10578'>
											<geometry>112, 287, 30, 15</geometry>
											<text>0..*</text>
										</mdElement>
										<mdElement elementClass='TextBox' xmi:id='_15_0_6910223_1215466442375_315865_10638'>
											<visible xmi:value='false'/>
											<geometry>104, 295, 30, 15</geometry>
										</mdElement>
										<mdElement elementClass='TextBox' xmi:id='_15_0_6910223_1215466442375_56450_10577'>
											<visible xmi:value='false'/>
											<geometry>49, 303, 70, 15</geometry>
											<text>+lightSource</text>
										</mdElement>
										<mdElement elementClass='TextBoxWithIcon' xmi:id='_15_0_6910223_1215466442375_85536_10649'>
											<editable xmi:value='false'/>
											<visible xmi:value='false'/>
											<geometry>104, 295, 22, 11</geometry>
										</mdElement>
										<mdElement elementClass='TextBox' xmi:id='_15_0_6910223_1215466442375_840350_10641'>
											<visible xmi:value='false'/>
											<geometry>104, 295, 30, 15</geometry>
										</mdElement>
										<mdElement elementClass='TextBox' xmi:id='_15_0_6910223_1215466442375_62409_10617'>
											<editable xmi:value='false'/>
											<visible xmi:value='false'/>
											<geometry>104, 295, 30, 15</geometry>
										</mdElement>
									</mdOwnedViews>
									<roleNameID xmi:idref='_15_0_6910223_1215466442375_56450_10577'/>
									<roleMultiplicityID xmi:idref='_15_0_6910223_1215466442375_190780_10578'/>
									<roleConstraintsID xmi:idref='_15_0_6910223_1215466442375_315865_10638'/>
									<roleStereotypeID xmi:idref='_15_0_6910223_1215466442375_85536_10649'/>
									<roleTaggedValuesID xmi:idref='_15_0_6910223_1215466442375_840350_10641'/>
									<rolePropertyStringID xmi:idref='_15_0_6910223_1215466442375_62409_10617'/>
								</mdElement>
								<mdElement elementClass='Role' xmi:id='_15_0_6910223_1215466442375_553655_10611'>
									<elementID xmi:idref='_15_0_6910223_1215466955875_441674_12844'/>
									<properties>
										<mdElement elementClass='FontProperty'>
											<propertyID>FONT</propertyID>
											<propertyDescriptionID>FONT_DESCRIPTION</propertyDescriptionID>
											<fontName>SansSerif</fontName>
											<size xmi:value='10'/>
											<style xmi:value='0'/>
										</mdElement>
										<mdElement elementClass='BooleanProperty'>
											<propertyID>SHOW_ROLE_NAME</propertyID>
											<propertyDescriptionID>SHOW_ROLE_NAME_DESCRIPTION</propertyDescriptionID>
											<value xmi:value='true'/>
										</mdElement>
									</properties>
									<geometry>260, 366, 10, 10</geometry>
									<mdOwnedViews>
										<mdElement elementClass='TextBox' xmi:id='_15_0_6910223_1215466442375_491136_10652'>
											<visible xmi:value='false'/>
											<geometry>260, 366, 24, 12</geometry>
										</mdElement>
										<mdElement elementClass='TextBox' xmi:id='_15_0_6910223_1215466442375_566878_10678'>
											<visible xmi:value='false'/>
											<geometry>260, 366, 24, 12</geometry>
										</mdElement>
										<mdElement elementClass='TextBox' xmi:id='_15_0_6910223_1215466442375_810172_10616'>
											<visible xmi:value='false'/>
											<geometry>260, 366, 24, 12</geometry>
										</mdElement>
										<mdElement elementClass='TextBoxWithIcon' xmi:id='_15_0_6910223_1215466442375_431309_10667'>
											<editable xmi:value='false'/>
											<visible xmi:value='false'/>
											<geometry>262, 382, 22, 11</geometry>
										</mdElement>
										<mdElement elementClass='TextBox' xmi:id='_15_0_6910223_1215466442375_731236_10654'>
											<visible xmi:value='false'/>
											<geometry>260, 366, 24, 12</geometry>
										</mdElement>
										<mdElement elementClass='TextBox' xmi:id='_15_0_6910223_1215466442375_550876_10635'>
											<editable xmi:value='false'/>
											<visible xmi:value='false'/>
											<geometry>260, 366, 24, 12</geometry>
										</mdElement>
									</mdOwnedViews>
									<roleNameID xmi:idref='_15_0_6910223_1215466442375_810172_10616'/>
									<roleMultiplicityID xmi:idref='_15_0_6910223_1215466442375_491136_10652'/>
									<roleConstraintsID xmi:idref='_15_0_6910223_1215466442375_566878_10678'/>
									<roleStereotypeID xmi:idref='_15_0_6910223_1215466442375_431309_10667'/>
									<roleTaggedValuesID xmi:idref='_15_0_6910223_1215466442375_731236_10654'/>
									<rolePropertyStringID xmi:idref='_15_0_6910223_1215466442375_550876_10635'/>
								</mdElement>
							</mdOwnedViews>
							<linkConstraintID xmi:idref='_15_0_6910223_1215466442375_998994_10600'/>
							<linkStereotypeID xmi:idref='_15_0_6910223_1215466442375_15206_10601'/>
							<linkTaggedValuesID xmi:idref='_15_0_6910223_1215466442375_917767_10602'/>
							<linkConveyedAID xmi:idref='_15_0_6910223_1215466442390_292774_10805'/>
							<linkConveyedBID xmi:idref='_15_0_6910223_1215466442390_1344_10807'/>
							<associationFirstEndID xmi:idref='_15_0_6910223_1215466442375_795995_10610'/>
							<associationSecondEndID xmi:idref='_15_0_6910223_1215466442375_553655_10611'/>
						</mdElement>
[truncated: 2,920,466 more chars]
