# Supplementary material for: FuGEFlow: data model and markup language for flow cytometry
Source: BMC Bioinformatics. 2009 Jun 16;10:184. doi: 10.1186/1471-2105-10-184 (PMC2711079; doi:10.1186/1471-2105-10-184)
Supplement: Additional file 3 — Flow-ML markup language. The Flow-ML markup language described as XML schema. [file 1471-2105-10-184-S3.xsd]

<?xml version="1.0" encoding="UTF-8"?>
<!-- 
    Attention: Generated code! Do not modify by hand!
    Generated by: XmlSchema.vsl (FuGE V1_extensions version) 
  -->
<xsd:schema 
    targetNamespace="http://flowcyt.sourceforge.net/fugeflow/"
    xmlns:xsd="http://www.w3.org/2001/XMLSchema" 
    xmlns:fuge="http://fuge.sourceforge.net/fuge/1.0"
     xmlns:fcm="http://flowcyt.sourceforge.net/fugeflow/"      elementFormDefault="qualified">
    
<xsd:import namespace="http://fuge.sourceforge.net/fuge/1.0" schemaLocation="http://fuge.sourceforge.net/dev/V1Final/FuGEv1.xsd"/>

  <xsd:complexType name="FCM.Common.Protocol.Equipment.CytometerType" abstract = "false">
     <xsd:annotation>
          <xsd:documentation></xsd:documentation>
		 </xsd:annotation>
    <xsd:complexContent>
     <xsd:extension base="fuge:FuGE.Common.Protocol.EquipmentType">
     <xsd:sequence>
                   <xsd:element ref="fcm:FlowCell" minOccurs="0" maxOccurs="1"/>
                     <xsd:element ref="fcm:OpticalPath" minOccurs="0" maxOccurs="unbounded"/>
                     <xsd:element ref="fcm:LightSource" minOccurs="0" maxOccurs="unbounded"/>
                     <xsd:element ref="fcm:OpticalFilter" minOccurs="0" maxOccurs="unbounded"/>
                     <xsd:element ref="fcm:OpticalDetector" minOccurs="0" maxOccurs="unbounded"/>
                      <xsd:element name="_opticalPathDescription" minOccurs="0" maxOccurs="1">
	         <xsd:annotation>
          <xsd:documentation>
          </xsd:documentation>
		 </xsd:annotation>
         <xsd:complexType>
          <xsd:sequence> 
           <xsd:element ref="fuge:Description" minOccurs="1" maxOccurs="1"/>
	         </xsd:sequence>
         </xsd:complexType>
        </xsd:element>
                       <xsd:element name="_otherInformation" minOccurs="0" maxOccurs="1">
	         <xsd:annotation>
          <xsd:documentation>
          </xsd:documentation>
		 </xsd:annotation>
         <xsd:complexType>
          <xsd:sequence> 
           <xsd:element ref="fuge:Description" minOccurs="1" maxOccurs="unbounded"/>
	         </xsd:sequence>
         </xsd:complexType>
        </xsd:element>
                       <xsd:element name="_excitationOpticsConfiguration" minOccurs="0" maxOccurs="1">
	         <xsd:annotation>
          <xsd:documentation>
          </xsd:documentation>
		 </xsd:annotation>
         <xsd:complexType>
          <xsd:sequence> 
           <xsd:element ref="fuge:Description" minOccurs="1" maxOccurs="1"/>
	         </xsd:sequence>
         </xsd:complexType>
        </xsd:element>
       

    </xsd:sequence> 


    
    
    
    
    
    
    
    
    

    </xsd:extension>
    </xsd:complexContent>
  </xsd:complexType>

  
  <xsd:complexType name="FCM.Common.Protocol.Equipment.LightSourceType" abstract = "false">
     <xsd:annotation>
          <xsd:documentation></xsd:documentation>
		 </xsd:annotation>
    <xsd:complexContent>
     <xsd:extension base="fuge:FuGE.Common.Protocol.EquipmentType">
     <xsd:sequence>
                    <xsd:element name="_otherInformation" minOccurs="0" maxOccurs="1">
	         <xsd:annotation>
          <xsd:documentation>
          </xsd:documentation>
		 </xsd:annotation>
         <xsd:complexType>
          <xsd:sequence> 
           <xsd:element ref="fuge:Description" minOccurs="1" maxOccurs="unbounded"/>
	         </xsd:sequence>
         </xsd:complexType>
        </xsd:element>
                       <xsd:element name="_polarization" minOccurs="0" maxOccurs="1">
	         <xsd:annotation>
          <xsd:documentation>
          </xsd:documentation>
		 </xsd:annotation>
         <xsd:complexType>
          <xsd:sequence> 
           <xsd:element ref="fuge:AtomicValue" minOccurs="1" maxOccurs="1"/>
	         </xsd:sequence>
         </xsd:complexType>
        </xsd:element>
                      <xsd:element ref="fcm:WavelengthPeak" minOccurs="0" maxOccurs="unbounded"/>
                     <xsd:element ref="fcm:BeamGeometry" minOccurs="0" maxOccurs="1"/>
      

    </xsd:sequence> 


    
    
    
    
    
    

    </xsd:extension>
    </xsd:complexContent>
  </xsd:complexType>

  
  <xsd:complexType name="FCM.Common.Protocol.Equipment.FlowCellType" abstract = "false">
     <xsd:annotation>
          <xsd:documentation></xsd:documentation>
		 </xsd:annotation>
    <xsd:complexContent>
     <xsd:extension base="fuge:FuGE.Common.Protocol.EquipmentType">
     <xsd:sequence>
                    <xsd:element name="_otherInformation" minOccurs="0" maxOccurs="1">
	         <xsd:annotation>
          <xsd:documentation>
          </xsd:documentation>
		 </xsd:annotation>
         <xsd:complexType>
          <xsd:sequence> 
           <xsd:element ref="fuge:Description" minOccurs="1" maxOccurs="unbounded"/>
	         </xsd:sequence>
         </xsd:complexType>
        </xsd:element>
       

    </xsd:sequence> 


    
    

    </xsd:extension>
    </xsd:complexContent>
  </xsd:complexType>

  
  <xsd:complexType name="FCM.Common.Protocol.Equipment.OpticalDetectorType" abstract = "false">
     <xsd:annotation>
          <xsd:documentation> An optical detector is a part of a flow cytometry instrument that serves as a sensor of light or other electromagnetic energy that is being converted to electrical signal. Typically, photodiodes and photomultiplier tubes are used as optical detectors in flow cytometry.   Ref. MIFlowCyt 1.0 p.3 </xsd:documentation>
		 </xsd:annotation>
    <xsd:complexContent>
     <xsd:extension base="fuge:FuGE.Common.Protocol.EquipmentType">
     <xsd:sequence>
                    <xsd:element name="_otherInformation" minOccurs="0" maxOccurs="1">
	         <xsd:annotation>
          <xsd:documentation>
          </xsd:documentation>
		 </xsd:annotation>
         <xsd:complexType>
          <xsd:sequence> 
           <xsd:element ref="fuge:Description" minOccurs="1" maxOccurs="unbounded"/>
	         </xsd:sequence>
         </xsd:complexType>
        </xsd:element>
                       <xsd:element name="_voltageParameter" minOccurs="0" maxOccurs="1">
	         <xsd:annotation>
          <xsd:documentation>
          </xsd:documentation>
		 </xsd:annotation>
         <xsd:complexType>
          <xsd:sequence> 
           <xsd:element ref="fuge:GenericParameter" minOccurs="1" maxOccurs="1"/>
	         </xsd:sequence>
         </xsd:complexType>
        </xsd:element>
                       <xsd:element name="_amplificationTypeParameter" minOccurs="0" maxOccurs="1">
	         <xsd:annotation>
          <xsd:documentation>
          </xsd:documentation>
		 </xsd:annotation>
         <xsd:complexType>
          <xsd:sequence> 
           <xsd:element ref="fuge:GenericParameter" minOccurs="1" maxOccurs="1"/>
	         </xsd:sequence>
         </xsd:complexType>
        </xsd:element>
       

    </xsd:sequence> 


    
    
    
    
    

    </xsd:extension>
    </xsd:complexContent>
  </xsd:complexType>

  
  <xsd:complexType name="FCM.Common.Protocol.Equipment.OpticalPathType" abstract = "false">
     <xsd:annotation>
          <xsd:documentation></xsd:documentation>
		 </xsd:annotation>
    <xsd:complexContent>
     <xsd:extension base="fuge:FuGE.Common.IdentifiableType">
     <xsd:sequence>
                     <xsd:element name="_opticalFilter" minOccurs="0" maxOccurs="unbounded">          <xsd:annotation>
          <xsd:documentation></xsd:documentation>
		 </xsd:annotation>
               <xsd:complexType>
        			<xsd:attribute name="OpticalFilter_ref" use="required" type="xsd:string"/>
        	   </xsd:complexType>
        </xsd:element>
                        <xsd:element name="_opticalDetector" minOccurs="0" maxOccurs="unbounded">          <xsd:annotation>
          <xsd:documentation></xsd:documentation>
		 </xsd:annotation>
               <xsd:complexType>
        			<xsd:attribute name="OpticalDetector_ref" use="required" type="xsd:string"/>
        	   </xsd:complexType>
        </xsd:element>
                        <xsd:element name="_lightSource" minOccurs="0" maxOccurs="unbounded">          <xsd:annotation>
          <xsd:documentation></xsd:documentation>
		 </xsd:annotation>
               <xsd:complexType>
        			<xsd:attribute name="LightSource_ref" use="required" type="xsd:string"/>
        	   </xsd:complexType>
        </xsd:element>
                        <xsd:element name="_otherComponent" minOccurs="0" maxOccurs="unbounded">          <xsd:annotation>
          <xsd:documentation></xsd:documentation>
		 </xsd:annotation>
               <xsd:complexType>
        			<xsd:attribute name="Equipment_ref" use="required" type="xsd:string"/>
        	   </xsd:complexType>
        </xsd:element>
       

    </xsd:sequence> 


    
    
    
    
    

    </xsd:extension>
    </xsd:complexContent>
  </xsd:complexType>

  
  <xsd:complexType name="FCM.Common.Protocol.Equipment.OpticalFilterType" abstract = "false">
     <xsd:annotation>
          <xsd:documentation></xsd:documentation>
		 </xsd:annotation>
    <xsd:complexContent>
     <xsd:extension base="fuge:FuGE.Common.Protocol.EquipmentType">
     <xsd:sequence>
                    <xsd:element name="_otherInformation" minOccurs="0" maxOccurs="1">
	         <xsd:annotation>
          <xsd:documentation>
          </xsd:documentation>
		 </xsd:annotation>
         <xsd:complexType>
          <xsd:sequence> 
           <xsd:element ref="fuge:Description" minOccurs="1" maxOccurs="unbounded"/>
	         </xsd:sequence>
         </xsd:complexType>
        </xsd:element>
                       <xsd:element name="_transmittedWavelength" minOccurs="0" maxOccurs="1">
	         <xsd:annotation>
          <xsd:documentation>
          </xsd:documentation>
		 </xsd:annotation>
         <xsd:complexType>
          <xsd:sequence> 
           <xsd:element ref="fuge:Range" minOccurs="1" maxOccurs="unbounded"/>
	         </xsd:sequence>
         </xsd:complexType>
        </xsd:element>
       

    </xsd:sequence> 


    <xsd:attribute name="installationDate" type="xsd:dateTime">
     <xsd:annotation>
      <xsd:documentation></xsd:documentation>
	 </xsd:annotation>
    </xsd:attribute>	 


    
    
    
    

    </xsd:extension>
    </xsd:complexContent>
  </xsd:complexType>

  
  <xsd:complexType name="FCM.Common.Protocol.Equipment.CytometerApplicationType" abstract = "false">
     <xsd:annotation>
          <xsd:documentation> CytometerApplication inherits from FuGE::CytometerApplication. This entity is related to the OpticalDetectorApplication and its Voltage and AmplificationType parameter Values that are recorded during an FCM experiment. </xsd:documentation>
		 </xsd:annotation>
    <xsd:complexContent>
     <xsd:extension base="fuge:FuGE.Common.Protocol.EquipmentApplicationType">
     <xsd:sequence>
                   <xsd:element ref="fcm:OpticalDetectorApplication" minOccurs="0" maxOccurs="unbounded"/>
      

    </xsd:sequence> 


    

    </xsd:extension>
    </xsd:complexContent>
  </xsd:complexType>

  
  <xsd:complexType name="FCM.Common.Protocol.Equipment.OpticalDetectorApplicationType" abstract = "false">
     <xsd:annotation>
          <xsd:documentation></xsd:documentation>
		 </xsd:annotation>
    <xsd:complexContent>
     <xsd:extension base="fuge:FuGE.Common.Protocol.EquipmentApplicationType">
     <xsd:sequence>
                    <xsd:element name="_voltageValue" minOccurs="0" maxOccurs="1">
	         <xsd:annotation>
          <xsd:documentation>
          </xsd:documentation>
		 </xsd:annotation>
         <xsd:complexType>
          <xsd:sequence> 
           <xsd:element ref="fuge:ParameterValue" minOccurs="1" maxOccurs="1"/>
	         </xsd:sequence>
         </xsd:complexType>
        </xsd:element>
                       <xsd:element name="_amplificationTypeValue" minOccurs="0" maxOccurs="1">
	         <xsd:annotation>
          <xsd:documentation>
          </xsd:documentation>
		 </xsd:annotation>
         <xsd:complexType>
          <xsd:sequence> 
           <xsd:element ref="fuge:ParameterValue" minOccurs="1" maxOccurs="1"/>
	         </xsd:sequence>
         </xsd:complexType>
        </xsd:element>
       

    </xsd:sequence> 


    
    
    

    </xsd:extension>
    </xsd:complexContent>
  </xsd:complexType>

  
  <xsd:complexType name="FCM.Common.Protocol.Equipment.BeamGeometryType" abstract = "false">
     <xsd:annotation>
          <xsd:documentation></xsd:documentation>
		 </xsd:annotation>
    <xsd:complexContent>
     <xsd:extension base="fuge:FuGE.Common.DescribableType">
     <xsd:sequence>
                    <xsd:element name="_geometry" minOccurs="0" maxOccurs="1">
	         <xsd:annotation>
          <xsd:documentation>
          </xsd:documentation>
		 </xsd:annotation>
         <xsd:complexType>
          <xsd:sequence> 
           <xsd:element ref="fuge:AtomicValue" minOccurs="1" maxOccurs="1"/>
	         </xsd:sequence>
         </xsd:complexType>
        </xsd:element>
                       <xsd:element name="_xaxis" minOccurs="0" maxOccurs="1">
	         <xsd:annotation>
          <xsd:documentation>
          </xsd:documentation>
		 </xsd:annotation>
         <xsd:complexType>
          <xsd:sequence> 
           <xsd:element ref="fuge:Range" minOccurs="1" maxOccurs="1"/>
	         </xsd:sequence>
         </xsd:complexType>
        </xsd:element>
                       <xsd:element name="_yaxis" minOccurs="0" maxOccurs="1">
	         <xsd:annotation>
          <xsd:documentation>
          </xsd:documentation>
		 </xsd:annotation>
         <xsd:complexType>
          <xsd:sequence> 
           <xsd:element ref="fuge:Range" minOccurs="1" maxOccurs="1"/>
	         </xsd:sequence>
         </xsd:complexType>
        </xsd:element>
       

    </xsd:sequence> 


    
    
    
    

    </xsd:extension>
    </xsd:complexContent>
  </xsd:complexType>

  
  <xsd:complexType name="FCM.Common.Protocol.Equipment.WavelengthPeakType" abstract = "false">
     <xsd:annotation>
          <xsd:documentation></xsd:documentation>
		 </xsd:annotation>
    <xsd:complexContent>
     <xsd:extension base="fuge:FuGE.Common.DescribableType">
     <xsd:sequence>
                    <xsd:element name="_wavelength" minOccurs="0" maxOccurs="1">
	         <xsd:annotation>
          <xsd:documentation>
          </xsd:documentation>
		 </xsd:annotation>
         <xsd:complexType>
          <xsd:sequence> 
           <xsd:element ref="fuge:AtomicValue" minOccurs="1" maxOccurs="1"/>
	         </xsd:sequence>
         </xsd:complexType>
        </xsd:element>
                       <xsd:element name="_power" minOccurs="0" maxOccurs="1">
	         <xsd:annotation>
          <xsd:documentation>
          </xsd:documentation>
		 </xsd:annotation>
         <xsd:complexType>
          <xsd:sequence> 
           <xsd:element ref="fuge:AtomicValue" minOccurs="1" maxOccurs="1"/>
	         </xsd:sequence>
         </xsd:complexType>
        </xsd:element>
       

    </xsd:sequence> 


    
    
    

    </xsd:extension>
    </xsd:complexContent>
  </xsd:complexType>

  
  <xsd:complexType name="FCM.Common.Protocol.DataTransformation.DataTransformationActionType" abstract = "false">
     <xsd:annotation>
          <xsd:documentation> DataTransformationAction inherits from FuGE::Action. All actions that are for DataTransformations use DataTransformationAction. In Most casesDataTransformationAction will suffice for any new Protocols inherited fromDataTransformation. DataTransformationAction may be subclassed if required. </xsd:documentation>
		 </xsd:annotation>
    <xsd:complexContent>
     <xsd:extension base="fuge:FuGE.Common.Protocol.ActionType">
     <xsd:sequence>
                    <xsd:element name="_library" minOccurs="0" maxOccurs="1">          <xsd:annotation>
          <xsd:documentation></xsd:documentation>
		 </xsd:annotation>
               <xsd:complexType>
        			<xsd:attribute name="GenericSoftware_ref" use="required" type="xsd:string"/>
        	   </xsd:complexType>
        </xsd:element>
                       <xsd:element name="_executable" minOccurs="0" maxOccurs="1">          <xsd:annotation>
          <xsd:documentation></xsd:documentation>
		 </xsd:annotation>
               <xsd:complexType>
        			<xsd:attribute name="GenericSoftware_ref" use="required" type="xsd:string"/>
        	   </xsd:complexType>
        </xsd:element>
                       <xsd:element name="_operatingSystem" minOccurs="0" maxOccurs="1">          <xsd:annotation>
          <xsd:documentation></xsd:documentation>
		 </xsd:annotation>
               <xsd:complexType>
        			<xsd:attribute name="GenericSoftware_ref" use="required" type="xsd:string"/>
        	   </xsd:complexType>
        </xsd:element>
                      <xsd:element ref="fuge:GenericParameter" minOccurs="0" maxOccurs="unbounded"/>
                      <xsd:element name="_code" minOccurs="0" maxOccurs="1">
	         <xsd:annotation>
          <xsd:documentation>
          </xsd:documentation>
		 </xsd:annotation>
         <xsd:complexType>
          <xsd:sequence> 
           <xsd:element ref="fuge:Description" minOccurs="1" maxOccurs="1"/>
	         </xsd:sequence>
         </xsd:complexType>
        </xsd:element>
                

    </xsd:sequence> 


    
    
    
    
    
    
           <xsd:attribute name="DataTransformationProtocol_ref" type="xsd:string">
     <xsd:annotation>
      <xsd:documentation></xsd:documentation>
	 </xsd:annotation>
    </xsd:attribute>	 
         

    </xsd:extension>
    </xsd:complexContent>
  </xsd:complexType>

  
  <xsd:complexType name="FCM.Common.Protocol.DataTransformation.DataTransformationProtocolType" abstract = "false">
     <xsd:annotation>
          <xsd:documentation> DataTransformationProtocol inherits from FuGE::Protocol. All  protocols for FCM that are data transformations SHALL be subclassed from DataTransformationProtocol. </xsd:documentation>
		 </xsd:annotation>
    <xsd:complexContent>
     <xsd:extension base="fuge:FuGE.Common.Protocol.ProtocolType">
     <xsd:sequence>
                   <xsd:element ref="fcm:DataTransformationAction" minOccurs="0" maxOccurs="unbounded"/>
      

    </xsd:sequence> 


    
    
    

    </xsd:extension>
    </xsd:complexContent>
  </xsd:complexType>

  
  <xsd:complexType name="FCM.Common.Protocol.DataTransformation.DataTransformationProtocolApplicationType" abstract = "false">
     <xsd:annotation>
          <xsd:documentation> DataTransformationProtocolApplication inherits from FuGE::ProtocolApplication. This class is the application, mirroring DataTransformationProtocol. When subclassingDataTransformationProtocol, DataTransformationProtocolApplication SHALL also be subclassed. </xsd:documentation>
		 </xsd:annotation>
    <xsd:complexContent>
     <xsd:extension base="fuge:FuGE.Common.Protocol.ProtocolApplicationType">
     <xsd:sequence>
                              <xsd:element name="_inputFile" minOccurs="0" maxOccurs="unbounded">          <xsd:annotation>
          <xsd:documentation></xsd:documentation>
		 </xsd:annotation>
               <xsd:complexType>
        			<xsd:attribute name="ExternalData_ref" use="required" type="xsd:string"/>
        	   </xsd:complexType>
        </xsd:element>
                        <xsd:element name="_outputFile" minOccurs="0" maxOccurs="unbounded">          <xsd:annotation>
          <xsd:documentation></xsd:documentation>
		 </xsd:annotation>
               <xsd:complexType>
        			<xsd:attribute name="ExternalData_ref" use="required" type="xsd:string"/>
        	   </xsd:complexType>
        </xsd:element>
                        <xsd:element name="_inputInternalData" minOccurs="0" maxOccurs="unbounded">          <xsd:annotation>
          <xsd:documentation></xsd:documentation>
		 </xsd:annotation>
               <xsd:complexType>
        			<xsd:attribute name="InternalData_ref" use="required" type="xsd:string"/>
        	   </xsd:complexType>
        </xsd:element>
                        <xsd:element name="_outputInternalData" minOccurs="0" maxOccurs="unbounded">          <xsd:annotation>
          <xsd:documentation></xsd:documentation>
		 </xsd:annotation>
               <xsd:complexType>
        			<xsd:attribute name="InternalData_ref" use="required" type="xsd:string"/>
        	   </xsd:complexType>
        </xsd:element>
       

    </xsd:sequence> 


           <xsd:attribute name="DataTransformationProtocol_ref" type="xsd:string">
     <xsd:annotation>
      <xsd:documentation></xsd:documentation>
	 </xsd:annotation>
    </xsd:attribute>	 
         
    
    
    
    

    </xsd:extension>
    </xsd:complexContent>
  </xsd:complexType>

  
  <xsd:complexType name="FCM.Common.Protocol.DataTransformation.SET1_CompensationDataFiltering.CompensationProtocolType" abstract = "false">
     <xsd:annotation>
          <xsd:documentation> CompensationProtocol inherist from FCM::Common::DataTransformation::DataTransformationProtocol.   A description of the type of compensation used shall be included (e.g., no compensation, hardware compensation, computed compensation) and the spillover or compensation matrix shall be provided when possible (i.e., it may not be available for old data but shall be provided when available). While the spillover matrix is preferred, the compensation matrix is also acceptable. The type of the matrix (i.e., spillover vs. compensation) shall be explicitly stated.   MiFlowCyt Section 4.2 </xsd:documentation>
		 </xsd:annotation>
    <xsd:complexContent>
     <xsd:extension base="fcm:FCM.Common.Protocol.DataTransformation.DataTransformationProtocolType">


    

    </xsd:extension>
    </xsd:complexContent>
  </xsd:complexType>

  
  <xsd:complexType name="FCM.Common.Protocol.DataTransformation.SET1_CompensationDataFiltering.CompensationProtocolApplicationType" abstract = "false">
     <xsd:annotation>
          <xsd:documentation> CompensationProtocolApplication inherits from FCM::Common::DataTransformation::DataTransformationProtocolApplication. </xsd:documentation>
		 </xsd:annotation>
    <xsd:complexContent>
     <xsd:extension base="fcm:FCM.Common.Protocol.DataTransformation.DataTransformationProtocolApplicationType">
     <xsd:sequence>
                             <xsd:element name="_spilloverMatrix" minOccurs="0" maxOccurs="1">          <xsd:annotation>
          <xsd:documentation></xsd:documentation>
		 </xsd:annotation>
               <xsd:complexType>
        			<xsd:attribute name="ExternalData_ref" use="required" type="xsd:string"/>
        	   </xsd:complexType>
        </xsd:element>
       

    </xsd:sequence> 


           <xsd:attribute name="CompensationProtocol_ref" use="required" type="xsd:string">  
     <xsd:annotation>
      <xsd:documentation></xsd:documentation>
	 </xsd:annotation>
    </xsd:attribute>	 
         
    

    </xsd:extension>
    </xsd:complexContent>
  </xsd:complexType>

  
  <xsd:complexType name="FCM.Common.Protocol.DataTransformation.SET1_CompensationDataFiltering.DataFilteringProtocolType" abstract = "false">
     <xsd:annotation>
          <xsd:documentation> DataFilteringProtocol inherits from FCM::Common::DataTransformation::DataFilteringProtocol.   Gating, or data filtering, is a process in flow cytometry in which a subset (subpopulation) of a larger set (population) is defined phenotypically. Gating significantly impacts all statistical and analytical results and thus it is crucial that all the gates be exactly mathematically described (e.g., using Gating-ML [9]). In case the exact gating/filtering description cannot be produced (e.g., software is incapable of exporting an exact description, unknown gate boundaries, probabilistic filtering algorithms, clustering analysis, etc.) detailed membership information should be provided for each gate/subpopulation. This should consist of a complete list of events within each particular subpopulation. </xsd:documentation>
		 </xsd:annotation>
    <xsd:complexContent>
     <xsd:extension base="fcm:FCM.Common.Protocol.DataTransformation.DataTransformationProtocolType">


    

    </xsd:extension>
    </xsd:complexContent>
  </xsd:complexType>

  
  <xsd:complexType name="FCM.Common.Protocol.DataTransformation.SET1_CompensationDataFiltering.DataFilteringProtocolApplicationType" abstract = "false">
     <xsd:annotation>
          <xsd:documentation> DataFilteringProtocolApplication inherits from FCM::Common::DataTransformation::DatatransformationProtocolApplication.   DataFilteringProtocolApplication describes the application of the protocol. Description of the gate may be provided with  Gating-ML and is referenced as an external file. </xsd:documentation>
		 </xsd:annotation>
    <xsd:complexContent>
     <xsd:extension base="fcm:FCM.Common.Protocol.DataTransformation.DataTransformationProtocolApplicationType">
     <xsd:sequence>
                    <xsd:element name="_outputGate" minOccurs="0" maxOccurs="unbounded">          <xsd:annotation>
          <xsd:documentation></xsd:documentation>
		 </xsd:annotation>
               <xsd:complexType>
        			<xsd:attribute name="ExternalData_ref" use="required" type="xsd:string"/>
        	   </xsd:complexType>
        </xsd:element>
                       <xsd:element name="_outputImage" minOccurs="0" maxOccurs="unbounded">          <xsd:annotation>
          <xsd:documentation></xsd:documentation>
		 </xsd:annotation>
               <xsd:complexType>
        			<xsd:attribute name="ExternalData_ref" use="required" type="xsd:string"/>
        	   </xsd:complexType>
        </xsd:element>
                

    </xsd:sequence> 


    
    
           <xsd:attribute name="DataFilteringProtocol_ref" use="required" type="xsd:string">  
     <xsd:annotation>
      <xsd:documentation></xsd:documentation>
	 </xsd:annotation>
    </xsd:attribute>	 
         

    </xsd:extension>
    </xsd:complexContent>
  </xsd:complexType>

  
  <xsd:complexType name="FCM.Common.Protocol.DataTransformation.DataSetType" abstract = "false">
     <xsd:annotation>
          <xsd:documentation> Data Set inherits from FuGE::Identifiable. A data set is a name entity with an identifier, a container for a collection of data that are related to each other in some way. For example, a set of bead control sample fcs files,or a series of data files belonging to a particular assay run. DataSet SHALL NOT be subclassed any further. </xsd:documentation>
		 </xsd:annotation>
    <xsd:complexContent>
     <xsd:extension base="fuge:FuGE.Common.IdentifiableType">
     <xsd:sequence>
                     <xsd:element name="_LMData" minOccurs="0" maxOccurs="unbounded">          <xsd:annotation>
          <xsd:documentation></xsd:documentation>
		 </xsd:annotation>
               <xsd:complexType>
        			<xsd:attribute name="ListModeDataFile_ref" use="required" type="xsd:string"/>
        	   </xsd:complexType>
        </xsd:element>
                        <xsd:element name="_data" minOccurs="0" maxOccurs="unbounded">          <xsd:annotation>
          <xsd:documentation></xsd:documentation>
		 </xsd:annotation>
               <xsd:complexType>
        			<xsd:attribute name="ExternalData_ref" use="required" type="xsd:string"/>
        	   </xsd:complexType>
        </xsd:element>
       

    </xsd:sequence> 


    
    
    
    

    </xsd:extension>
    </xsd:complexContent>
  </xsd:complexType>

  
  <xsd:complexType name="FCM.Common.Protocol.BioTransformation.BioTransformationProtocolType" abstract = "false">
     <xsd:annotation>
          <xsd:documentation> BioProtocol inherits from FuGE::Protocol. All  protocols for FCM that are biological transformations SHALL be subclassed from BioProtocol. </xsd:documentation>
		 </xsd:annotation>
    <xsd:complexContent>
     <xsd:extension base="fuge:FuGE.Common.Protocol.ProtocolType">
     <xsd:sequence>
                   <xsd:element ref="fcm:BioTransformationAction" minOccurs="0" maxOccurs="unbounded"/>
                     <xsd:element ref="fuge:GenericEquipment" minOccurs="0" maxOccurs="unbounded"/>
      

    </xsd:sequence> 


    
    
    
    

    </xsd:extension>
    </xsd:complexContent>
  </xsd:complexType>

  
  <xsd:complexType name="FCM.Common.Protocol.BioTransformation.BioTransformationActionType" abstract = "false">
     <xsd:annotation>
          <xsd:documentation> BioAction inherist from FuGE::Action. All actions that are for BioTransformations use BioAction. In Most cases BioAction will suffice for any new Protocols inherited from BioTransformation. BioAction may be subclassed if required. </xsd:documentation>
		 </xsd:annotation>
    <xsd:complexContent>
     <xsd:extension base="fuge:FuGE.Common.Protocol.ActionType">
     <xsd:sequence>
                   <xsd:element ref="fuge:GenericParameter" minOccurs="0" maxOccurs="unbounded"/>
               

    </xsd:sequence> 


    
    
           <xsd:attribute name="BioTransformationProtocol_ref" type="xsd:string">
     <xsd:annotation>
      <xsd:documentation></xsd:documentation>
	 </xsd:annotation>
    </xsd:attribute>	 
         

    </xsd:extension>
    </xsd:complexContent>
  </xsd:complexType>

  
  <xsd:complexType name="FCM.Common.Protocol.BioTransformation.BioTransformationProtocolApplicationType" abstract = "false">
     <xsd:annotation>
          <xsd:documentation> BioProtocolApplication inherits from FuGE::ProtocolApplication. This class is the application, mirroring BioProtocol. When subclassing BioProtocol, BioProtocolApplication must also be subclassed. </xsd:documentation>
		 </xsd:annotation>
    <xsd:complexContent>
     <xsd:extension base="fuge:FuGE.Common.Protocol.ProtocolApplicationType">
     <xsd:sequence>
                             <xsd:element name="_inputSampleSets" minOccurs="0" maxOccurs="1">
	         <xsd:annotation>
          <xsd:documentation>
          </xsd:documentation>
		 </xsd:annotation>
         <xsd:complexType>
          <xsd:sequence> 
           <xsd:element ref="fcm:SampleSet" minOccurs="1" maxOccurs="unbounded"/>
	         </xsd:sequence>
         </xsd:complexType>
        </xsd:element>
                        <xsd:element name="_inputSample" minOccurs="0" maxOccurs="unbounded">          <xsd:annotation>
          <xsd:documentation></xsd:documentation>
		 </xsd:annotation>
               <xsd:complexType>
        			<xsd:attribute name="Sample_ref" use="required" type="xsd:string"/>
        	   </xsd:complexType>
        </xsd:element>
                        <xsd:element name="_outputSample" minOccurs="0" maxOccurs="unbounded">          <xsd:annotation>
          <xsd:documentation></xsd:documentation>
		 </xsd:annotation>
               <xsd:complexType>
        			<xsd:attribute name="Sample_ref" use="required" type="xsd:string"/>
        	   </xsd:complexType>
        </xsd:element>
                        <xsd:element name="_outputData" minOccurs="0" maxOccurs="unbounded">          <xsd:annotation>
          <xsd:documentation></xsd:documentation>
		 </xsd:annotation>
               <xsd:complexType>
        			<xsd:attribute name="ExternalData_ref" use="required" type="xsd:string"/>
        	   </xsd:complexType>
        </xsd:element>
                        <xsd:element name="_inputData" minOccurs="0" maxOccurs="unbounded">          <xsd:annotation>
          <xsd:documentation></xsd:documentation>
		 </xsd:annotation>
               <xsd:complexType>
        			<xsd:attribute name="ExternalData_ref" use="required" type="xsd:string"/>
        	   </xsd:complexType>
        </xsd:element>
                       <xsd:element name="_outputSampleSets" minOccurs="0" maxOccurs="1">
	         <xsd:annotation>
          <xsd:documentation>
          </xsd:documentation>
		 </xsd:annotation>
         <xsd:complexType>
          <xsd:sequence> 
           <xsd:element ref="fcm:SampleSet" minOccurs="1" maxOccurs="unbounded"/>
	         </xsd:sequence>
         </xsd:complexType>
        </xsd:element>
                       <xsd:element name="_outputDataSets" minOccurs="0" maxOccurs="1">
	         <xsd:annotation>
          <xsd:documentation>
          </xsd:documentation>
		 </xsd:annotation>
         <xsd:complexType>
          <xsd:sequence> 
           <xsd:element ref="fcm:DataSet" minOccurs="1" maxOccurs="unbounded"/>
	         </xsd:sequence>
         </xsd:complexType>
        </xsd:element>
                       <xsd:element name="_inputDataSets" minOccurs="0" maxOccurs="1">
	         <xsd:annotation>
          <xsd:documentation>
          </xsd:documentation>
		 </xsd:annotation>
         <xsd:complexType>
          <xsd:sequence> 
           <xsd:element ref="fcm:DataSet" minOccurs="1" maxOccurs="unbounded"/>
	         </xsd:sequence>
         </xsd:complexType>
        </xsd:element>
       

    </xsd:sequence> 


           <xsd:attribute name="BioTransformationProtocol_ref" type="xsd:string">
     <xsd:annotation>
      <xsd:documentation></xsd:documentation>
	 </xsd:annotation>
    </xsd:attribute>	 
         
    
    
    
    
    
    
    
    

    </xsd:extension>
    </xsd:complexContent>
  </xsd:complexType>

  
  <xsd:complexType name="FCM.Common.Protocol.BioTransformation.SET1_Acquisition.CreateCocktailProtocolApplicationType" abstract = "false">
     <xsd:annotation>
          <xsd:documentation> CreateCocktailProtocolApplication inherits from BioProtocol, and is the application of the CreateCocktailProtocol. </xsd:documentation>
		 </xsd:annotation>
    <xsd:complexContent>
     <xsd:extension base="fcm:FCM.Common.Protocol.BioTransformation.BioTransformationProtocolApplicationType">
     <xsd:sequence>
                              <xsd:element name="_outputFluorescentReagentCocktail" minOccurs="0" maxOccurs="unbounded">          <xsd:annotation>
          <xsd:documentation></xsd:documentation>
		 </xsd:annotation>
               <xsd:complexType>
        			<xsd:attribute name="FluorescentReagentCocktail_ref" use="required" type="xsd:string"/>
        	   </xsd:complexType>
        </xsd:element>
                      <xsd:element ref="fcm:FluorescentReagentMeasurement" minOccurs="0" maxOccurs="unbounded"/>
                       <xsd:element name="_inputCompleteFluorescentReagent" minOccurs="0" maxOccurs="unbounded">          <xsd:annotation>
          <xsd:documentation></xsd:documentation>
		 </xsd:annotation>
               <xsd:complexType>
        			<xsd:attribute name="FluorescentReagent_ref" use="required" type="xsd:string"/>
        	   </xsd:complexType>
        </xsd:element>
       

    </xsd:sequence> 


           <xsd:attribute name="CreateCocktailProtocol_ref" use="required" type="xsd:string">  
     <xsd:annotation>
      <xsd:documentation></xsd:documentation>
	 </xsd:annotation>
    </xsd:attribute>	 
         
    
    
    

    </xsd:extension>
    </xsd:complexContent>
  </xsd:complexType>

  
  <xsd:complexType name="FCM.Common.Protocol.BioTransformation.SET1_Acquisition.CreateCocktailProtocolType" abstract = "false">
     <xsd:annotation>
          <xsd:documentation> CreateCocktaiProtocoll inherits from FCM:BioProtocol. This entitity is for capturing the protocol information for creating a cocktail. The intended use is to specify the quantities of fluorescent reagents in a specific cocktail. </xsd:documentation>
		 </xsd:annotation>
    <xsd:complexContent>
     <xsd:extension base="fcm:FCM.Common.Protocol.BioTransformation.BioTransformationProtocolType">
     <xsd:sequence>
                   <xsd:element ref="fuge:GenericAction" minOccurs="0" maxOccurs="unbounded"/>
      

    </xsd:sequence> 


    
    

    </xsd:extension>
    </xsd:complexContent>
  </xsd:complexType>

  
  <xsd:complexType name="FCM.Common.Protocol.BioTransformation.SET1_Acquisition.FluorescentReagentCocktailMeasurementType" abstract = "false">
     <xsd:annotation>
          <xsd:documentation> FluorescentReagentCocktailMeasurement inherits from FuGE::Bio::Materieal::MaterialMeasurement. This entity is used in the StainSample diagram. </xsd:documentation>
		 </xsd:annotation>
    <xsd:complexContent>
     <xsd:extension base="fuge:FuGE.Bio.Material.MaterialMeasurementType">
     <xsd:sequence>
                      

    </xsd:sequence> 


    
           <xsd:attribute name="FluorescentReagentCocktail_ref" use="required" type="xsd:string">  
     <xsd:annotation>
      <xsd:documentation></xsd:documentation>
	 </xsd:annotation>
    </xsd:attribute>	 
         
           <xsd:attribute name="SampleSet_ref" type="xsd:string">
     <xsd:annotation>
      <xsd:documentation></xsd:documentation>
	 </xsd:annotation>
    </xsd:attribute>	 
         

    </xsd:extension>
    </xsd:complexContent>
  </xsd:complexType>

  
  <xsd:complexType name="FCM.Common.Protocol.BioTransformation.SET1_Acquisition.FluorescentReagentMeasurementType" abstract = "false">
     <xsd:annotation>
          <xsd:documentation> FluorescentReagentMeasurement inherist from FuGE::Bio::Material::MaterialMeasurement. This entitiy is used in the CreateCocktail diagram. </xsd:documentation>
		 </xsd:annotation>
    <xsd:complexContent>
     <xsd:extension base="fuge:FuGE.Bio.Material.MaterialMeasurementType">
     <xsd:sequence>
                               

    </xsd:sequence> 


           <xsd:attribute name="FluorescentReagent_ref" use="required" type="xsd:string">  
     <xsd:annotation>
      <xsd:documentation></xsd:documentation>
	 </xsd:annotation>
    </xsd:attribute>	 
         
    
    
           <xsd:attribute name="Sample_ref" type="xsd:string">
     <xsd:annotation>
      <xsd:documentation></xsd:documentation>
	 </xsd:annotation>
    </xsd:attribute>	 
         
           <xsd:attribute name="FluorescentReagentCocktail_ref" type="xsd:string">
     <xsd:annotation>
      <xsd:documentation></xsd:documentation>
	 </xsd:annotation>
    </xsd:attribute>	 
         

    </xsd:extension>
    </xsd:complexContent>
  </xsd:complexType>

  
  <xsd:complexType name="FCM.Common.Protocol.BioTransformation.SET1_Acquisition.AcquisitionProtocolApplicationType" abstract = "false">
     <xsd:annotation>
          <xsd:documentation> AcquisitioProtocolApplication inherits from FCM::BioProtocolApplication. This entity records the sample inputs and outputs as well as the data inputs and outputs when running an FCM experiment (AcquisitionProtocol) </xsd:documentation>
		 </xsd:annotation>
    <xsd:complexContent>
     <xsd:extension base="fcm:FCM.Common.Protocol.BioTransformation.BioTransformationProtocolApplicationType">
     <xsd:sequence>
             

    </xsd:sequence> 


           <xsd:attribute name="AcquisitionProtocol_ref" type="xsd:string">
     <xsd:annotation>
      <xsd:documentation></xsd:documentation>
	 </xsd:annotation>
    </xsd:attribute>	 
         

    </xsd:extension>
    </xsd:complexContent>
  </xsd:complexType>

  
  <xsd:complexType name="FCM.Common.Protocol.BioTransformation.SET1_Acquisition.AcquisitionProtocolType" abstract = "false">
     <xsd:annotation>
          <xsd:documentation> AcquisitionProtocol inherits from FCM::BioProtocol. This protocol captures the protocol information needed for running a basic FCM experiment. This protocol was designed not specifically designed for sorting, but may be used as such; output samples MAY be recorded. </xsd:documentation>
		 </xsd:annotation>
    <xsd:complexContent>
     <xsd:extension base="fcm:FCM.Common.Protocol.BioTransformation.BioTransformationProtocolType">
     <xsd:sequence>
                     <xsd:element name="_cytometrySoftware" minOccurs="0" maxOccurs="unbounded">          <xsd:annotation>
          <xsd:documentation></xsd:documentation>
		 </xsd:annotation>
               <xsd:complexType>
        			<xsd:attribute name="GenericSoftware_ref" use="required" type="xsd:string"/>
        	   </xsd:complexType>
        </xsd:element>
                        <xsd:element name="_cytometerEquipment" minOccurs="0" maxOccurs="unbounded">          <xsd:annotation>
          <xsd:documentation></xsd:documentation>
		 </xsd:annotation>
               <xsd:complexType>
        			<xsd:attribute name="Cytometer_ref" use="required" type="xsd:string"/>
        	   </xsd:complexType>
        </xsd:element>
       

    </xsd:sequence> 


    
    
    

    </xsd:extension>
    </xsd:complexContent>
  </xsd:complexType>

  
  <xsd:complexType name="FCM.Common.Protocol.BioTransformation.SET1_Acquisition.StainSampleProtocolApplicationType" abstract = "false">
     <xsd:annotation>
          <xsd:documentation> StainSampleProtocolApplication inherits from FuGE::Common::Protocol::ProtocolApplication, and is the application of the CreateCocktailProtocol. </xsd:documentation>
		 </xsd:annotation>
    <xsd:complexContent>
     <xsd:extension base="fcm:FCM.Common.Protocol.BioTransformation.BioTransformationProtocolApplicationType">
     <xsd:sequence>
                            <xsd:element ref="fcm:FluorescentReagentCocktailMeasurement" minOccurs="0" maxOccurs="unbounded"/>
                       <xsd:element name="_inputCompleteFluorescentReagent" minOccurs="0" maxOccurs="unbounded">          <xsd:annotation>
          <xsd:documentation></xsd:documentation>
		 </xsd:annotation>
               <xsd:complexType>
        			<xsd:attribute name="FluorescentReagent_ref" use="required" type="xsd:string"/>
        	   </xsd:complexType>
        </xsd:element>
                      <xsd:element ref="fcm:FluorescentReagentMeasurement" minOccurs="0" maxOccurs="unbounded"/>
                       <xsd:element name="_inputCompleteFluorescentReagentCocktail" minOccurs="0" maxOccurs="unbounded">          <xsd:annotation>
          <xsd:documentation></xsd:documentation>
		 </xsd:annotation>
               <xsd:complexType>
        			<xsd:attribute name="FluorescentReagentCocktail_ref" use="required" type="xsd:string"/>
        	   </xsd:complexType>
        </xsd:element>
       

    </xsd:sequence> 


           <xsd:attribute name="StainSampleProtocol_ref" use="required" type="xsd:string">  
     <xsd:annotation>
      <xsd:documentation></xsd:documentation>
	 </xsd:annotation>
    </xsd:attribute>	 
         
    
    
    
    

    </xsd:extension>
    </xsd:complexContent>
  </xsd:complexType>

  
  <xsd:complexType name="FCM.Common.Protocol.BioTransformation.SET1_Acquisition.StainSampleProtocolType" abstract = "false">
     <xsd:annotation>
          <xsd:documentation> SampleStainProtocol inherits from FuGE::Common::Protocol::Protocol. This Protocol captures the information required for describing Sample staining, which includes controls and biological samples. </xsd:documentation>
		 </xsd:annotation>
    <xsd:complexContent>
     <xsd:extension base="fcm:FCM.Common.Protocol.BioTransformation.BioTransformationProtocolType">
     <xsd:sequence>
                   <xsd:element ref="fuge:GenericAction" minOccurs="0" maxOccurs="unbounded"/>
      

    </xsd:sequence> 


    
    

    </xsd:extension>
    </xsd:complexContent>
  </xsd:complexType>

  
  <xsd:complexType name="FCM.Common.Protocol.BioTransformation.SampleSetType" abstract = "false">
     <xsd:annotation>
          <xsd:documentation> Sample Set inherits from FuGE::Identifiable. A sample set is a name entity with an identifier, a container for a collection of samples that are related to each other in some way. For example, a set of bead control samples, where the lot number needs recording, or a dilution series, or a series of samples belonging to a particular assay run. SampleSet SHALL NOT be subclassed any further. </xsd:documentation>
		 </xsd:annotation>
    <xsd:complexContent>
     <xsd:extension base="fuge:FuGE.Common.IdentifiableType">
     <xsd:sequence>
                     <xsd:element name="_sample" minOccurs="0" maxOccurs="unbounded">          <xsd:annotation>
          <xsd:documentation></xsd:documentation>
		 </xsd:annotation>
               <xsd:complexType>
        			<xsd:attribute name="Sample_ref" use="required" type="xsd:string"/>
        	   </xsd:complexType>
        </xsd:element>
       

    </xsd:sequence> 


    
    
    
    
    

    </xsd:extension>
    </xsd:complexContent>
  </xsd:complexType>

  
  <xsd:complexType name="FCM.Bio.Data.ListModeDataFileType" abstract = "false">
     <xsd:annotation>
          <xsd:documentation> A list mode data file is a file containing an ordered list of events. FCS   files contain either list mode data or histograms. List mode data may   also be stored as simple spreadsheet files, e.g., CSV files.   Ref p2, section 4.1MIFlowCyt v. 1.0 </xsd:documentation>
		 </xsd:annotation>
    <xsd:complexContent>
     <xsd:extension base="fuge:FuGE.Bio.Data.ExternalDataType">
     <xsd:sequence>
                     <xsd:element name="_sample" minOccurs="0" maxOccurs="unbounded">          <xsd:annotation>
          <xsd:documentation></xsd:documentation>
		 </xsd:annotation>
               <xsd:complexType>
        			<xsd:attribute name="Sample_ref" use="required" type="xsd:string"/>
        	   </xsd:complexType>
        </xsd:element>
       

    </xsd:sequence> 


    
    

    </xsd:extension>
    </xsd:complexContent>
  </xsd:complexType>

  
  <xsd:complexType name="FCM.Bio.Material.SampleType" abstract = "false">
     <xsd:annotation>
          <xsd:documentation> <html>   <head>   </head>   <body>      A description of the biological sample shall be provided, including the   sample type, if relevant (e.g., C57BL/6 spleen, purified CD4+   lymphocytes, BALB/c thymocyte DNA, control patient PBMCs, protein lysate   from lung cancer biopsy, peripheral blood from patient with Type I   diabetes, liver biopsy, etc.).               Mandatory information: see MIFlowCyt v. 1.0 or   MIFlowCyt_Summary_&lt;XXXX-XX-XX&gt;.pdf      </body>   </html> </xsd:documentation>
		 </xsd:annotation>
    <xsd:complexContent>
     <xsd:extension base="fuge:FuGE.Bio.Material.MaterialType">
     <xsd:sequence>
                    <xsd:element name="_subType" minOccurs="0" maxOccurs="unbounded">          <xsd:annotation>
          <xsd:documentation></xsd:documentation>
		 </xsd:annotation>
               <xsd:complexType>
        			<xsd:attribute name="OntologyTerm_ref" use="required" type="xsd:string"/>
        	   </xsd:complexType>
        </xsd:element>
                        <xsd:element name="_sourceOrganism" minOccurs="0" maxOccurs="unbounded">          <xsd:annotation>
          <xsd:documentation></xsd:documentation>
		 </xsd:annotation>
               <xsd:complexType>
        			<xsd:attribute name="Organism_ref" use="required" type="xsd:string"/>
        	   </xsd:complexType>
        </xsd:element>
                        <xsd:element name="_sourceMaterial" minOccurs="0" maxOccurs="unbounded">          <xsd:annotation>
          <xsd:documentation> The source of the biological sample shall be described (e.g., wildtype   mouse, C57BL/6 spleen, C57BL/6 splenocytes). If the   source is a cell line the description shall include its name, ATCC   [17] (or equivalent) number, and cell type. </xsd:documentation>
		 </xsd:annotation>
               <xsd:complexType>
        			<xsd:attribute name="Sample_ref" use="required" type="xsd:string"/>
        	   </xsd:complexType>
        </xsd:element>
                       <xsd:element name="_otherInformation" minOccurs="0" maxOccurs="1">
	         <xsd:annotation>
          <xsd:documentation> Additional information about the biological sample should be provided if relevant. This may include relevant information such as in vivo or in vitro treatment, stimulation, preparation / enrichment protocol, culture/growth protocol, collection time/date,   whether the sample was frozen/banked/fixed, etc. 
          </xsd:documentation>
		 </xsd:annotation>
         <xsd:complexType>
          <xsd:sequence> 
           <xsd:element ref="fuge:Description" minOccurs="1" maxOccurs="unbounded"/>
	         </xsd:sequence>
         </xsd:complexType>
        </xsd:element>
       

    </xsd:sequence> 


    
    
    
    
    
    
    
    
    
    
    

    </xsd:extension>
    </xsd:complexContent>
  </xsd:complexType>

  
  <xsd:complexType name="FCM.Bio.Material.OrganismType" abstract = "false">
     <xsd:annotation>
          <xsd:documentation></xsd:documentation>
		 </xsd:annotation>
    <xsd:complexContent>
     <xsd:extension base="fuge:FuGE.Bio.Material.MaterialType">
     <xsd:sequence>
                    <xsd:element name="_age" minOccurs="0" maxOccurs="1">
	         <xsd:annotation>
          <xsd:documentation> The age shall be provided if applicable for the particular organism (e.g., 6 weeks). It may also include the developmental state (e.g., Theiler stage 23). 
          </xsd:documentation>
		 </xsd:annotation>
         <xsd:complexType>
          <xsd:sequence> 
           <xsd:element ref="fuge:AtomicValue" minOccurs="1" maxOccurs="1"/>
	         </xsd:sequence>
         </xsd:complexType>
        </xsd:element>
                       <xsd:element name="_otherInformation" minOccurs="0" maxOccurs="1">
	         <xsd:annotation>
          <xsd:documentation> Additional information about the source organism should be provided if relevant. This may include anatomic location of the source, visit time/date, or additional details and comments. 
          </xsd:documentation>
		 </xsd:annotation>
         <xsd:complexType>
          <xsd:sequence> 
           <xsd:element ref="fuge:Description" minOccurs="1" maxOccurs="unbounded"/>
	         </xsd:sequence>
         </xsd:complexType>
        </xsd:element>
                       <xsd:element name="_taxnomyNCBI" minOccurs="0" maxOccurs="1">          <xsd:annotation>
          <xsd:documentation> The source organism shall be specified by genus and species (e.g., Mus musculus). The terms should come from an appropriate standard such as the NCBI taxonomy database [12]. Taxonomy information should also contain the type of subspecies and organism strain, if applicable. A standard taxonomy may be extended or a proprietary taxonomy may be used, especially if detailed identification is relevant and beyond the scope of standard taxonomies. </xsd:documentation>
		 </xsd:annotation>
               <xsd:complexType>
        			<xsd:attribute name="OntologyTerm_ref" use="required" type="xsd:string"/>
        	   </xsd:complexType>
        </xsd:element>
                       <xsd:element name="_gender" minOccurs="0" maxOccurs="1">          <xsd:annotation>
          <xsd:documentation> The gender shall be provided if applicable for the   particular organism. </xsd:documentation>
		 </xsd:annotation>
               <xsd:complexType>
        			<xsd:attribute name="OntologyTerm_ref" use="required" type="xsd:string"/>
        	   </xsd:complexType>
        </xsd:element>
                       <xsd:element name="_genotype" minOccurs="0" maxOccurs="unbounded">          <xsd:annotation>
          <xsd:documentation> Appropriate genotype characteristics shall be described   (e.g., p53-/-). </xsd:documentation>
		 </xsd:annotation>
               <xsd:complexType>
        			<xsd:attribute name="OntologyTerm_ref" use="required" type="xsd:string"/>
        	   </xsd:complexType>
        </xsd:element>
                       <xsd:element name="_phenotype" minOccurs="0" maxOccurs="unbounded">          <xsd:annotation>
          <xsd:documentation> Appropriate phenotype characteristics such as disease state shall be described (e.g., increased tumorigenesis). </xsd:documentation>
		 </xsd:annotation>
               <xsd:complexType>
        			<xsd:attribute name="OntologyTerm_ref" use="required" type="xsd:string"/>
        	   </xsd:complexType>
        </xsd:element>
                       <xsd:element name="_genotypeFile" minOccurs="0" maxOccurs="unbounded">          <xsd:annotation>
          <xsd:documentation></xsd:documentation>
		 </xsd:annotation>
               <xsd:complexType>
        			<xsd:attribute name="ExternalData_ref" use="required" type="xsd:string"/>
        	   </xsd:complexType>
        </xsd:element>
                       <xsd:element name="_phenotypeFile" minOccurs="0" maxOccurs="unbounded">          <xsd:annotation>
          <xsd:documentation></xsd:documentation>
		 </xsd:annotation>
               <xsd:complexType>
        			<xsd:attribute name="ExternalData_ref" use="required" type="xsd:string"/>
        	   </xsd:complexType>
        </xsd:element>
       

    </xsd:sequence> 


    
    
    
    
    
    
    
    
    

    </xsd:extension>
    </xsd:complexContent>
  </xsd:complexType>

  
  <xsd:complexType name="FCM.Bio.Material.FluorescentReagent.FluorescentReagentType" abstract = "false">
     <xsd:annotation>
          <xsd:documentation> A fluorescence reagent is a chemical substance used in the detection of an analyte (e.g., anti-CD25-FITC). Many flow cytometry reagents have separate components playing the role of analyte detector and analyte reporter respectively (antibodies conjugated to fluorochromes) while others such as fluorescent dyes have combined analyte detector/reporter properties.   The expected and possible types of cells or other particles in the sample material, and their expected and possible measurable characteristics should be noted as these represent the key information for choosing appropriate reagents with respect to the experimental goal. The following information shall be provided about each fluorescence reagent used. Information about the characteristic(s) being measured, as well as details about what plays the role of analyte, analyte detector, and analyte reporter should be descriptive enough to allow for accurate interpretation of the experiment data. Table 1 lists some examples of reagent descriptions.   Ref MIFlowCyt v. 1.0 p.3 </xsd:documentation>
		 </xsd:annotation>
    <xsd:complexContent>
     <xsd:extension base="fuge:FuGE.Bio.Material.MaterialType">
     <xsd:sequence>
                    <xsd:element name="_make" minOccurs="0" maxOccurs="1">          <xsd:annotation>
          <xsd:documentation> The reagent manufacturer shall be specified (e.g., MIFlowCyt Reagent   Inc.). </xsd:documentation>
		 </xsd:annotation>
               <xsd:complexType>
        			<xsd:attribute name="OntologyTerm_ref" use="required" type="xsd:string"/>
        	   </xsd:complexType>
        </xsd:element>
                       <xsd:element name="_measuredCharacteristics" minOccurs="0" maxOccurs="1">
	         <xsd:annotation>
          <xsd:documentation> The relative amount of molecules, properties, or processes being evaluated (e.g., CD25, apoptosis, membrane permeability, cell viability, oxidative burst). The characteristic(s) being measured shall be provided whenever there is ambiguity about the analyte being measured, such as when sample processing affects detection of the analyte (e.g., propidium iodide example in Table 1). The optical detector (e.g., FL1) or parameter (e.g., FL1-H, see 3.3.6) used primarily for this measurement shall be   indicated. 
          </xsd:documentation>
		 </xsd:annotation>
         <xsd:complexType>
          <xsd:sequence> 
           <xsd:element ref="fuge:Description" minOccurs="1" maxOccurs="unbounded"/>
	         </xsd:sequence>
         </xsd:complexType>
        </xsd:element>
                       <xsd:element name="_reporter" minOccurs="0" maxOccurs="1">          <xsd:annotation>
          <xsd:documentation> Reporter (Analyte Reporter). A component of a fluorescence reagent plays the role of an analyte reporter if it reports the presents of the analyte. Typically, an analyte detector has fluorescence characteristics that are detectable by a flow cytometry instrument and thus useful for reporting analytes.   What plays the role of analyte reporter? Which component of the fluorescence reagent reports the presents of the analyte to the flow cytometer? What substance (label) is used to generate the measured signal (e.g., FITC)?   Ref MIFlowCyt v. 1.0  p.3 </xsd:documentation>
		 </xsd:annotation>
               <xsd:complexType>
        			<xsd:attribute name="GenericMaterial_ref" use="required" type="xsd:string"/>
        	   </xsd:complexType>
        </xsd:element>
                       <xsd:element name="_detector" minOccurs="0" maxOccurs="unbounded">          <xsd:annotation>
          <xsd:documentation></xsd:documentation>
		 </xsd:annotation>
               <xsd:complexType>
        			<xsd:attribute name="AnalyteDetector_ref" use="required" type="xsd:string"/>
        	   </xsd:complexType>
        </xsd:element>
                       <xsd:element name="_otherInformation" minOccurs="0" maxOccurs="1">
	         <xsd:annotation>
          <xsd:documentation> When secondary antibodies are used, the primary analyte (the analyte bound by the primary antibody) and the reporter component of the secondary antibody (the reporter that generates the measured signal) shall be clearly specified as described in 2.4.2, 2.4.3, and 2.4.4. If relevant, the primary and secondary antibodies shall be described individually (e.g., in the case that the use of a secondary antibody significantly impacts the interpretation of results because of nonspecific fluorescence, etc.). The description should also contain other relevant details which may include lot number, concentration, label incorporation method, separation technique, antibody staining procedures, and wash steps. 
          </xsd:documentation>
		 </xsd:annotation>
         <xsd:complexType>
          <xsd:sequence> 
           <xsd:element ref="fuge:Description" minOccurs="1" maxOccurs="unbounded"/>
	         </xsd:sequence>
         </xsd:complexType>
        </xsd:element>
                

    </xsd:sequence> 


    <xsd:attribute name="catalogNumber" type="xsd:string">
     <xsd:annotation>
      <xsd:documentation></xsd:documentation>
	 </xsd:annotation>
    </xsd:attribute>	 


    
    
    
    
    
    
    
    
           <xsd:attribute name="Sample_ref" type="xsd:string">
     <xsd:annotation>
      <xsd:documentation></xsd:documentation>
	 </xsd:annotation>
    </xsd:attribute>	 
         

    </xsd:extension>
    </xsd:complexContent>
  </xsd:complexType>

  
  <xsd:complexType name="FCM.Bio.Material.FluorescentReagent.FluorescentReagentCocktailType" abstract = "false">
     <xsd:annotation>
          <xsd:documentation></xsd:documentation>
		 </xsd:annotation>
    <xsd:complexContent>
     <xsd:extension base="fuge:FuGE.Bio.Material.MaterialType">
     <xsd:sequence>
             

    </xsd:sequence> 


    
    
    
    
           <xsd:attribute name="SampleSet_ref" type="xsd:string">
     <xsd:annotation>
      <xsd:documentation></xsd:documentation>
	 </xsd:annotation>
    </xsd:attribute>	 
         

    </xsd:extension>
    </xsd:complexContent>
  </xsd:complexType>

  
  <xsd:complexType name="FCM.Bio.Material.FluorescentReagent.AnalyteDetectorType" abstract = "false">
     <xsd:annotation>
          <xsd:documentation> A component of a fluorescence reagent plays the role of an analyte   detector if it makes the analyte detectable. Typically, the analyte   detector chemically binds to an analyte and thus can be used to detect   the analyte.   What plays the role of analyte detector? Which component of the fluorescence reagent specifically binds to the analyte to make it detectable (e.g., anti-CD25 antibody)?   Ref MIFlowCyt v. 1.0 p.3 </xsd:documentation>
		 </xsd:annotation>
    <xsd:complexContent>
     <xsd:extension base="fuge:FuGE.Bio.Material.MaterialType">
     <xsd:sequence>
                    <xsd:element name="_make" minOccurs="0" maxOccurs="1">          <xsd:annotation>
          <xsd:documentation></xsd:documentation>
		 </xsd:annotation>
               <xsd:complexType>
        			<xsd:attribute name="OntologyTerm_ref" use="required" type="xsd:string"/>
        	   </xsd:complexType>
        </xsd:element>
                       <xsd:element name="_analyte" minOccurs="0" maxOccurs="unbounded">          <xsd:annotation>
          <xsd:documentation> Material (e.g., a substance or chemical constituent) plays the role of   analyte in an experiment if it is the subject of interest of an analytical   procedure within the experiment (i.e., it is being quantified in the   experiment).   What plays the role of the analyte? Which substance or chemical   constituent is the subject of interest of the analytical procedure, what   target is specifically bound by the analyte detector (e.g., CD25)?   Ref. MIFlowCyt v. 1.0 p.3 </xsd:documentation>
		 </xsd:annotation>
               <xsd:complexType>
        			<xsd:attribute name="GenericMaterial_ref" use="required" type="xsd:string"/>
        	   </xsd:complexType>
        </xsd:element>
                       <xsd:element name="_otherInformation" minOccurs="0" maxOccurs="1">
	         <xsd:annotation>
          <xsd:documentation>
          </xsd:documentation>
		 </xsd:annotation>
         <xsd:complexType>
          <xsd:sequence> 
           <xsd:element ref="fuge:Description" minOccurs="1" maxOccurs="unbounded"/>
	         </xsd:sequence>
         </xsd:complexType>
        </xsd:element>
       

    </xsd:sequence> 


    <xsd:attribute name="cloneNumber" type="xsd:string">
     <xsd:annotation>
      <xsd:documentation></xsd:documentation>
	 </xsd:annotation>
    </xsd:attribute>	 


    
    
    
    

    </xsd:extension>
    </xsd:complexContent>
  </xsd:complexType>

  


 <xsd:element name="Cytometer" type="fcm:FCM.Common.Protocol.Equipment.CytometerType" abstract="false" substitutionGroup="fuge:Equipment" />
 <xsd:element name="LightSource" type="fcm:FCM.Common.Protocol.Equipment.LightSourceType" abstract="false" substitutionGroup="fuge:Equipment" />
 <xsd:element name="FlowCell" type="fcm:FCM.Common.Protocol.Equipment.FlowCellType" abstract="false" substitutionGroup="fuge:Equipment" />
 <xsd:element name="OpticalDetector" type="fcm:FCM.Common.Protocol.Equipment.OpticalDetectorType" abstract="false" substitutionGroup="fuge:Equipment" />
 <xsd:element name="OpticalPath" type="fcm:FCM.Common.Protocol.Equipment.OpticalPathType" abstract="false" substitutionGroup="fuge:Identifiable" />
 <xsd:element name="OpticalFilter" type="fcm:FCM.Common.Protocol.Equipment.OpticalFilterType" abstract="false" substitutionGroup="fuge:Equipment" />
 <xsd:element name="CytometerApplication" type="fcm:FCM.Common.Protocol.Equipment.CytometerApplicationType" abstract="false" substitutionGroup="fuge:EquipmentApplication" />
 <xsd:element name="OpticalDetectorApplication" type="fcm:FCM.Common.Protocol.Equipment.OpticalDetectorApplicationType" abstract="false" substitutionGroup="fuge:EquipmentApplication" />
 <xsd:element name="BeamGeometry" type="fcm:FCM.Common.Protocol.Equipment.BeamGeometryType" abstract="false" substitutionGroup="fuge:Describable" />
 <xsd:element name="WavelengthPeak" type="fcm:FCM.Common.Protocol.Equipment.WavelengthPeakType" abstract="false" substitutionGroup="fuge:Describable" />
 <xsd:element name="DataTransformationAction" type="fcm:FCM.Common.Protocol.DataTransformation.DataTransformationActionType" abstract="false" substitutionGroup="fuge:Action" />
 <xsd:element name="DataTransformationProtocol" type="fcm:FCM.Common.Protocol.DataTransformation.DataTransformationProtocolType" abstract="false" substitutionGroup="fuge:Protocol" />
 <xsd:element name="DataTransformationProtocolApplication" type="fcm:FCM.Common.Protocol.DataTransformation.DataTransformationProtocolApplicationType" abstract="false" substitutionGroup="fuge:ProtocolApplication" />
 <xsd:element name="CompensationProtocol" type="fcm:FCM.Common.Protocol.DataTransformation.SET1_CompensationDataFiltering.CompensationProtocolType" abstract="false" substitutionGroup="fcm:DataTransformationProtocol" />
 <xsd:element name="CompensationProtocolApplication" type="fcm:FCM.Common.Protocol.DataTransformation.SET1_CompensationDataFiltering.CompensationProtocolApplicationType" abstract="false" substitutionGroup="fcm:DataTransformationProtocolApplication" />
 <xsd:element name="DataFilteringProtocol" type="fcm:FCM.Common.Protocol.DataTransformation.SET1_CompensationDataFiltering.DataFilteringProtocolType" abstract="false" substitutionGroup="fcm:DataTransformationProtocol" />
 <xsd:element name="DataFilteringProtocolApplication" type="fcm:FCM.Common.Protocol.DataTransformation.SET1_CompensationDataFiltering.DataFilteringProtocolApplicationType" abstract="false" substitutionGroup="fcm:DataTransformationProtocolApplication" />
 <xsd:element name="DataSet" type="fcm:FCM.Common.Protocol.DataTransformation.DataSetType" abstract="false" substitutionGroup="fuge:Identifiable" />
 <xsd:element name="BioTransformationProtocol" type="fcm:FCM.Common.Protocol.BioTransformation.BioTransformationProtocolType" abstract="false" substitutionGroup="fuge:Protocol" />
 <xsd:element name="BioTransformationAction" type="fcm:FCM.Common.Protocol.BioTransformation.BioTransformationActionType" abstract="false" substitutionGroup="fuge:Action" />
 <xsd:element name="BioTransformationProtocolApplication" type="fcm:FCM.Common.Protocol.BioTransformation.BioTransformationProtocolApplicationType" abstract="false" substitutionGroup="fuge:ProtocolApplication" />
 <xsd:element name="CreateCocktailProtocolApplication" type="fcm:FCM.Common.Protocol.BioTransformation.SET1_Acquisition.CreateCocktailProtocolApplicationType" abstract="false" substitutionGroup="fcm:BioTransformationProtocolApplication" />
 <xsd:element name="CreateCocktailProtocol" type="fcm:FCM.Common.Protocol.BioTransformation.SET1_Acquisition.CreateCocktailProtocolType" abstract="false" substitutionGroup="fcm:BioTransformationProtocol" />
 <xsd:element name="FluorescentReagentCocktailMeasurement" type="fcm:FCM.Common.Protocol.BioTransformation.SET1_Acquisition.FluorescentReagentCocktailMeasurementType" abstract="false" substitutionGroup="fuge:MaterialMeasurement" />
 <xsd:element name="FluorescentReagentMeasurement" type="fcm:FCM.Common.Protocol.BioTransformation.SET1_Acquisition.FluorescentReagentMeasurementType" abstract="false" substitutionGroup="fuge:MaterialMeasurement" />
 <xsd:element name="AcquisitionProtocolApplication" type="fcm:FCM.Common.Protocol.BioTransformation.SET1_Acquisition.AcquisitionProtocolApplicationType" abstract="false" substitutionGroup="fcm:BioTransformationProtocolApplication" />
 <xsd:element name="AcquisitionProtocol" type="fcm:FCM.Common.Protocol.BioTransformation.SET1_Acquisition.AcquisitionProtocolType" abstract="false" substitutionGroup="fcm:BioTransformationProtocol" />
 <xsd:element name="StainSampleProtocolApplication" type="fcm:FCM.Common.Protocol.BioTransformation.SET1_Acquisition.StainSampleProtocolApplicationType" abstract="false" substitutionGroup="fcm:BioTransformationProtocolApplication" />
 <xsd:element name="StainSampleProtocol" type="fcm:FCM.Common.Protocol.BioTransformation.SET1_Acquisition.StainSampleProtocolType" abstract="false" substitutionGroup="fcm:BioTransformationProtocol" />
 <xsd:element name="SampleSet" type="fcm:FCM.Common.Protocol.BioTransformation.SampleSetType" abstract="false" substitutionGroup="fuge:Identifiable" />
 <xsd:element name="ListModeDataFile" type="fcm:FCM.Bio.Data.ListModeDataFileType" abstract="false" substitutionGroup="fuge:ExternalData" />
 <xsd:element name="Sample" type="fcm:FCM.Bio.Material.SampleType" abstract="false" substitutionGroup="fuge:Material" />
 <xsd:element name="Organism" type="fcm:FCM.Bio.Material.OrganismType" abstract="false" substitutionGroup="fuge:Material" />
 <xsd:element name="FluorescentReagent" type="fcm:FCM.Bio.Material.FluorescentReagent.FluorescentReagentType" abstract="false" substitutionGroup="fuge:Material" />
 <xsd:element name="FluorescentReagentCocktail" type="fcm:FCM.Bio.Material.FluorescentReagent.FluorescentReagentCocktailType" abstract="false" substitutionGroup="fuge:Material" />
 <xsd:element name="AnalyteDetector" type="fcm:FCM.Bio.Material.FluorescentReagent.AnalyteDetectorType" abstract="false" substitutionGroup="fuge:Material" />
</xsd:schema>     
